# Supplementary material for: Snail-Overexpression Induces Epithelial-mesenchymal Transition and Metabolic Reprogramming in Human Pancreatic Ductal Adenocarcinoma and Non-tumorigenic Ductal Cells
Source: J Clin Med. 2019 Jun 8;8(6):822. doi: 10.3390/jcm8060822 (PMC6617272; doi:10.3390/jcm8060822)
Supplement: Supplementary file 1 [file jcm-08-00822-s001.zip]

Archive with 1 entries (1 files):
- jcm-489678-supplementary.xlsx
