# Supplementary material for: Snail-Overexpression Induces Epithelial-mesenchymal Transition and Metabolic Reprogramming in Human Pancreatic Ductal Adenocarcinoma and Non-tumorigenic Ductal Cells
Source: J Clin Med. 2019 Jun 8;8(6):822. doi: 10.3390/jcm8060822 (PMC6617272; doi:10.3390/jcm8060822)
Supplement: Supplementary file 1 [file jcm-08-00822-s001.zip › jcm-489678-supplementary.xlsx]

## Sheet: model
RxnID	rxnEq	rxnCTrans	rates	rxnType	basis	deviation
R01	GLC_in = G6P	abcdef = abcdef		F	X
R02	GLN_in = AKG	abcde = abcde		F	X
R03	PYR_ng = PYRc	abc = abc		F	X
R04	PYRi = PYR_out	abc = abc		FR
R05	PYR_in = PYRi	abc = abc		R	X
R06	LACi = LAC_out	abc = abc		FR
R07	LAC_in = LACi	abc = abc		R	X
R08	SUCC_in = SUCC	abcd = abcd		F	X
R09	G6P = G3P + G3P	abcdef = cba + def		F
R10	G6P = RU5P + CO2	abcdef = bcdef + a		F	X
R11	RU5P + RU5P = G3P + S7P	abcde + fghij = hij + fgabcde		F
R12	G3P + S7P = E4P + G6P	hij + abcdefg = defg + abchij		F
R13	E4P + RU5P = G6P + G3P	abcd + efghi = efabcd + ghi		F
R14	G3P = PYRc	abc = abc		F
R15	PYRc = LACc	abc = abc		FR
R16	LACc = PYRc	abc = abc		R	X
R17	PYRc = PYRi	abc = abc		FR
R18	PYRi = PYRc	abc = abc		R	X
R19	LACc = LACi	abc = abc		FR
R20	LACi = LACc	abc = abc		R	X
R21	PYRc = PYRm	abc = abc		F
R22	PYRm = ACCOA + CO2	abc = bc + a		F	X
R23	MALOAA = PYRm + CO2	abcd = abc + d		F
R24	MALOAA = PYRc + CO2	abcd = abc + d		F	X
R25	PYRm + CO2 = MALOAA	abc + d = abcd		F	X
R26	ACCOA + MALOAA = CIT	ab + cdef = fedbac		F
R27	CIT = AKG + CO2	abcdef = abcde + f		F
R28	AKG = 0.5 SUCC + 0.5 SUCC + CO2	abcde = 0.5 bcde + 0.5 edcb + a		F
R29	SUCC = MALOAA	abcd = abcd		F
R30	CO2 = CO2_out	a = a		F
R31	CO2_in = CO2	a = a		F	X
##	excludedMetabolites
#	GLC_in
#	GLN_in
#	LAC_in
#	PYR_in
#	PYR_ng
#	PYR_out
#	LAC_out
#	CO2_in
#	CO2_out
#	SUCC_in
##	simulatedMDVs
#	PYRc#111
#	PYRm#111
#	PYRi#111
#	LACc#111
#	LACi#111
#	AKG#11111
#	MALOAA#1111
#	CIT#111111
#	SUCC#1111
##	inputSubstrates
#	GLC_in
#	PYR_ng
#	GLN_in
#	LAC_in
#	SUCC_in
#	PYR_in
#	CO2_in

## Sheet: intracellular data
Intensities uncorrected for natural enrichment
		PV_1	PV_2	PV_3	PS_1	PS_2	PS_3	HV_1	HV_2	HV_3	HS_1	HS_2	HS_3
		PANC1	PANC1	PANC1	PANC1	PANC1	PANC1	HPDE	HPDE	HPDE	HPDE	HPDE	HPDE
		vector	vector	vector	snail	snail	snail	vector	vector	vector	snail	snail	snail
		replicate 1	replicate 2	replicate 3	replicate 1	replicate 2	replicate 3	replicate 1	replicate 2	replicate 3	replicate 1	replicate 2	replicate 3
pyruvate	m0	3.02985e+06	3.83509e+06	3.58997e+06	1.81239e+06	1.74087e+06	1759111	825646	1.45339e+06	1.44004e+06	1.15576e+06	564197	1009117
	m1	407418	515932	475524	219075	216162	222878	109304	194362	188488	148722	67966.8	127678
	m2	251342	295302	264110	99266.9	105784	111042	56190.5	101054	98656.5	72745.4	35514.8	63667
	m3	5.76243e+06	5.44691e+06	4.52476e+06	969316	1.52071e+06	1763913	501126	1.02214e+06	973680	595189	335265	574824
lactate	m0	2.84905e+07	3.80214e+07	51245552	2.4217e+07	2.61803e+07	18687813	7.24325e+06	1.22758e+07	17555420	7360468	5.7404e+06	1.33899e+07
	m1	6576028	8.65665e+06	1.15478e+07	5.44368e+06	5875963	4.231e+06	1.70124e+06	2.91009e+06	4163760	1741831	1.3589e+06	3.13433e+06
	m2	3.73901e+06	4.4344e+06	5607529	2.41327e+06	2.71202e+06	2053555	848940	1.47457e+06	2128048	874296	688593	1.55757e+06
	m3	63019582	4.98537e+07	4.8344e+07	8.35569e+06	1.68021e+07	2.0141e+07	4992592	9.94124e+06	15504740	5651459	4.8516e+06	1.01153e+07
alanine	m0	122374950	1.53322e+08	1.49821e+08	23165051	38402905	4.52035e+07	3.36898e+06	4.86385e+06	5.97847e+06	4861930	2617957	4.33665e+06
	m1	2.72636e+07	3.41533e+07	3.34653e+07	5.27037e+06	8700662	1.02469e+07	828098	1.19434e+06	1.46663e+06	1180738	639168	1.05767e+06
	m2	11565617	1.44297e+07	14030911	2.24875e+06	3.68928e+06	4336057	434638	606481	745565	583294	318078	523296
	m3	6955016	8.19286e+06	7.90621e+06	1.17676e+06	1.84419e+06	2219210	2.16468e+06	3.04777e+06	4.00424e+06	2.94479e+06	1.49382e+06	2.59878e+06
2-oxoglutarate	m0	176174	1.04206e+06	1.41016e+06	497072	1.02183e+06	1.39885e+06	64806	118786	179800	82372.6	32240	72131.8
	m1	61721.3	360474	493889	154684	320425	441584	17790.5	33128.9	49979.6	22578.1	9001	19837.9
	m2	69580.3	415802	592345	155975	326316	460453	16027	29257.9	43879.5	19904	7825	17370.8
	m3	22344.6	153996	227056	50212.5	106946	151955	4573.5	8153.6	12027.9	5154.9	1840	4164.9
	m4	12975.4	80967.8	123856	24702.5	53386.8	77420.5	2132	3993.5	5982.6	2589.9	1024	2329.9
	m5	4535.8	27207.3	42534.3	7704.8	16800	24489	826.5	1482.9	2093.6	1048.8	414	799.9
malate	m0	4891861	8603104	7.99498e+06	840686	1.25805e+06	1408284	1.18596e+06	1.79489e+06	2.84993e+06	1.63224e+06	897225	1.81962e+06
	m1	2.32747e+06	4050908	3839785	369562	557003	622760	451522	689896	1.08988e+06	621609	342864	688850
	m2	2.09125e+06	3629988	3.551e+06	302752	466364	528208	336570	517029	801064	460388	254708	513358
	m3	1.09961e+06	1872914	1.86401e+06	151365	233750	272250	179061	269985	422051	253469	137105	274947
	m4	452504	769042	780916	59743.8	91035.8	106828	69037.8	103186	160858	97123.5	52776	104868
aspartate	m0	4.84133e+06	1.75219e+07	1.70734e+07	1.13458e+06	1456752	1491817	4.35466e+06	5.38993e+06	7.4284e+06	9.7565e+06	3.9951e+06	7.0172e+06
	m1	2297915	8.20879e+06	8.05046e+06	508116	644091	664569	1.68833e+06	2.06713e+06	2.84172e+06	3.69703e+06	1.5298e+06	2.70048e+06
	m2	2.04305e+06	7.30858e+06	7.2975e+06	418707	526286	555823	1.26492e+06	1539493	2.12505e+06	2.76053e+06	1.13986e+06	2.02378e+06
	m3	1.07022e+06	3779773	3.85261e+06	210665	263138	285193	649680	785219	1.08135e+06	1.50293e+06	593925	1.04458e+06
	m4	396640	1.53846e+06	1615539	71694.9	92052	102347	251108	300953	414204	580557	230067	398298
citrate	m0	149001	1.53837e+06	1.8862e+06	197446	323802	372618	64479.4	90416.8	133370	131124	40970.5	86492
	m1	102726	1.05182e+06	1318793	124336	203874	236450	37465.6	52414.3	77434.8	75408.8	23617.5	49381.3
	m2	150568	1.52609e+06	2051286	164632	271389	327670	47212.4	71266.5	106223	93469.5	32236	65963
	m3	97159.8	983540	1343825	97094.5	160347	196528	26830	40238.3	60213	53944.8	18043.8	37475
	m4	64711.5	656864	933672	60133	100431	124371	15674.6	23615.5	35434	31496.3	10550	22162.8
	m5	33568.5	340355	502254	29930.5	49966.3	63225	7583	11646.5	17472	15526.8	5299	10997.8
	m6	14367.8	148705	223534	12388	20899	26859.5	3162.6	4726.8	7252	6353.8	2145.5	4473.8
succinate	m0	1212562	1566841	1302188	753088	836615	791400	315625	389879	445392	368507	222112	340454
	m1	429436	549193	460930	224951	257127	244091	80864	99954	112602	92139	56201	85685
	m2	388111	503698	408357	167432	203673	193278	53497	69228	76675	59851	37244	54849
	m3	137959	180583	149822	50055	62980	60310	13247	17333	18929	13835	8944	12872
	m4	56612	76649	66790	25448	29362	27985	8696	9211	9052	6901	4521	5929

## Sheet: extracellular data
		PAvc_1	PAvc_2	PAvc_3	PAvc_4	PAvc_5	PAvc_6	PAsn_1	PAsn_2	PAsn_3r	PAsn_4	PAsn_5	PAsn_6	PBvc_1	PBvc_2	PBvc_3	PBvc_3r	PBvc_4	PBvc_5	PBvc_6	PBsn_1	PBsn_2	PBsn_3	PBsn_4	PBsn_5	PBsn_6	PCvc_1r	PCvc_2	PCvc_3	PCvc_3r	PCvc_4	PCvc_5	PCvc_6	PCsn_1	PCsn_2	PCsn_3	PCsn_4n	PCsn_5	PCsn_6	HAvc_1	HAvc_2	HAvc_3	HAvc_4	HAvc_5	HAvc_6	HAsn_1	HAsn_2n	HAsn_2r	HAsn_3
		PANC1	PANC1	PANC1	PANC1	PANC1	PANC1	PANC1	PANC1	PANC1	PANC1	PANC1	PANC1	PANC1	PANC1	PANC1	PANC1	PANC1	PANC1	PANC1	PANC1	PANC1	PANC1	PANC1	PANC1	PANC1	PANC1	PANC1	PANC1	PANC1	PANC1	PANC1	PANC1	PANC1	PANC1	PANC1	PANC1	PANC1	PANC1	HPDE	HPDE	HPDE	HPDE	HPDE	HPDE	HPDE	HPDE	HPDE	HPDE
		vector	vector	vector	vector	vector	vector	snail	snail	snail	snail	snail	snail	vector	vector	vector	vector	vector	vector	vector	snail	snail	snail	snail	snail	snail	vector	vector	vector	vector	vector	vector	vector	snail	snail	snail	snail	snail	snail	vector	vector	vector	vector	vector	vector	snail	snail	snail	snail
		replicate 1	replicate 1	replicate 1	replicate 1	replicate 1	replicate 1	replicate 1	replicate 1	replicate 1	replicate 1	replicate 1	replicate 1	replicate 2	replicate 2	replicate 2	replicate 2	replicate 2	replicate 2	replicate 2	replicate 2	replicate 2	replicate 2	replicate 2	replicate 2	replicate 2	replicate 3	replicate 3	replicate 3	replicate 3	replicate 3	replicate 3	replicate 3	replicate 3	replicate 3	replicate 3	replicate 3	replicate 3	replicate 3	replicate 1	replicate 1	replicate 1	replicate 1	replicate 1	replicate 1	replicate 1	replicate 1	replicate 1	replicate 1
	time points (hr)	0	1	2	3	4	5	0	1	2	3	4	5	0	1	2	2	3	4	5	0	1	2	3	4	5	0	1	2	2	3	4	5	0	1	2	3	4	5	0	1	2	3	4	5	0	1	1	2
	Lactate media concentration
	conc (mM/mg protein)	8.79109	8.25583	11.6324	9.75276	11.0557	8.79073	7.80368	7.54012	5.03929	12.4411	12.4076	9.92606	4.80849	6.88209	14.7524	9.51481	8.56082	6.31532	10.4441	5.63333	7.50086	12.668	11.3	13.0192	13.8836	3.49136	7.76055	7.98834	9.67226	7.82584	11.2719	15.5627	5.27082	5.39422	8.97977	12.2426	18.4871	11.194	-1.15935	0.609695	2.64126	3.86991	4.61638	7.14635	-1.5634	0.7789	2.09975	2.93466
	se	1.24956	1.24652	1.27317	1.25616	1.26738	1.24956	1.81488	1.81477	1.81755	1.82927	1.82909	1.81854	1.23788	1.24079	1.31286	1.2544	1.2482	1.2393	1.26179	1.81626	1.81476	1.83058	1.82355	1.83271	1.83851	1.23964	1.24411	1.24517	1.25556	1.2444	1.2695	1.32538	1.817	1.81673	1.8163	1.82818	1.88254	1.82309	2.73142	2.71706	2.70333	2.69648	2.69286	2.68365	3.37362	3.35453	3.34517	3.33977
	Pyruvate media concentration
	conc (mM/mg protein)	3.60456	3.21656	3.96801	2.48578	2.21024	1.33118	4.21031	3.84487	2.58425	3.77696	3.7614	2.68834	2.57437	2.76419	3.63112	2.98904	2.25676	1.05822	1.43915	2.93498	3.04226	4.14128	4.05071	3.95669	3.38513	1.81144	3.02057	2.9788	3.21529	1.92539	2.04317	2.24906	2.63094	3.09917	3.70767	4.49565	4.91654	2.68553	2.69654	1.33944	1.47118	1.3342	1.05612	1.18723	2.035	1.96728	2.64889	2.00101
	se	0.285337	0.278074	0.292996	0.267213	0.26415	0.258456	0.399453	0.394289	0.38184	0.393404	0.393204	0.38254	0.268321	0.270895	0.285869	0.274283	0.264626	0.257996	0.258811	0.384439	0.385369	0.398427	0.397116	0.395798	0.388762	0.260782	0.274787	0.274121	0.278052	0.261613	0.262583	0.264546	0.382146	0.385889	0.392525	0.403941	0.411261	0.38252	0.558845	0.559568	0.559183	0.559584	0.560624	0.560097	0.689909	0.69005	0.689291	0.689978
	ion intensities (uncorrected)
Lactate	m0	402975	225748	279732	250532	264581	230827	179256	272457	138838	243868	253238	209389	187118	152726	504315	336396	227812	193885	235376	167769	195428	217866	212788	256365	226202	152645	207764	228420	272214	233897	223048	303990	142249	174075	154558	189174	307651	267151	4655.6	31601.1	50321.5	71983.6	75582.5	97302.6	4011.1	21851.1	43450.5	63403.5
	m1	25058.5	13505.8	17035.9	15962.5	16814.4	15662	10625.9	16197.6	8042.3	14671.9	15930.9	13140.5	11789.9	9267.8	29616.9	19476	13494.5	12046.9	14973.6	10281.6	11802.6	12957.4	13081.4	16078.1	13851.1	9481	12461	13288.1	16643.9	14473.4	14217.6	19596.5	8622.9	10230	9362.3	11539.9	18808.9	16762.6	159.1	2078.9	3515.5	5124.5	5595.3	7530	117.3	1531.1	2715.1	4657.1
	m2	11506.4	4175.5	6307.3	8712.3	11154.9	13386.8	2463.9	6062.5	4161.5	8113.1	11480.1	7951.6	6653.6	3647.3	9998.8	6165	6061	5361.1	8666.3	3058.8	3545.9	4532.8	5941	10101.8	6861.3	3101.8	3091.9	4751.6	6387.6	6696.8	8029.8	15114.6	2725.5	3226.3	3446.9	4936.5	9676.4	9657.1	438.9	1245.5	3700.6	5156.1	5869.5	8586.5	2137.9	1242	2277.9	5872
	m3	-4510.8	13733	41088.9	67298	97537.4	113013	-1094	9852.8	13246.4	44390.3	62931.8	65667.9	-1609.1	8213.6	66097.8	41668.3	56585.9	65210.1	114863	-1367.4	8522.1	23010.3	36655.3	62559.6	77590.6	-311	15186.1	36098.6	45332.9	67349.6	87193.1	169694	-849.5	8639.5	15740.3	37185.9	79298.5	103103	-3093	6998.5	21343.8	39078	52008.5	77377.1	-1737.6	4524.9	10198.5	24156.3
Pyruvate	m0	248347	122309	136968	90692.9	77252.8	51547	135564	190170	88592.5	103171	106475	75826.5	134577	81173.8	169637	139166	82260.9	43542.9	46938.4	114525	105029	95712.5	101583	107439	74650.8	102218	111226	116257	127209	80010.3	58670.1	66464.5	92948.1	124696	83142.1	99642.1	112671	87767.3	50421.6	33600.3	32695.6	32890.8	24879.4	27400.1	50140.8	28156.9	51493.4	49649.1
	m1	48766.3	28546.8	30066.6	20869.4	16722.9	11125.8	27318.1	37238.9	19494.5	22377.3	23194.1	16185.8	34452.4	22459.6	47260.4	39051.6	20923.9	10629	12166.9	26528.5	24775.8	24477.1	25167.5	25247.5	17318.8	23915.8	26735.3	27569.1	30346.5	19418.8	13131.4	14776.1	20526.6	30822.1	19999.8	16774.3	27362.9	20231.4	10510.1	7461.9	6337.1	6810.4	5081.4	4596.8	10245.3	5784	10499.4	9952.9
	m2	7778	5056	5509.8	4171.6	3609.4	2511.6	4349.9	6004.6	3501.9	4202.1	4584.1	3366	6117.1	4160.9	9140.6	7518.5	4432.1	2106.5	2704.3	4390.5	4194.4	4592.1	4759.6	4917.9	3602.8	3966	4671.4	5111.8	5559.3	3899.3	2775.9	3502.5	3320	5223.4	3671.9	2936.9	5410	4112.1	1574.9	1268.8	1355.5	1537.4	1216.1	1145.3	1546.9	1050.3	1737	1789
	m3	-117.3	12493.8	29097.3	32424.5	35770.3	29968	-205.8	15544.1	15565.5	28908.6	40470.9	36521.9	-1124.9	7769.3	35194.1	29368.9	27182	19688.5	26124.3	-143.6	8623.4	17516.5	28862.9	39053.9	38149.5	87.1	12602.5	27333.3	29127.5	29172.8	28613.1	43026.9	344.8	11549.5	16567.3	30109	44728	46179.8	-1758	5141.9	10317.8	13550.8	12630.3	14752.3	-1201.4	3838.4	6990.9	12725.4
		red: omitted data points
[truncated: 27 more columns]

## Sheet: fluxes PANC1vc
		optimum flux	Monte-Carlo iterations	1	2	3	4	5	6	7	8	9	10	11	12	13	14	15	16	17	18	19	20	21	22	23	24	25	26	27	28	29	30	31	32	33	34	35	36	37	38	39	40	41	42	43	44	45	46
	mM/mg protein/hr
R01	GLC_in = G6P	0.344106		0.291692	0.686035	0.309778	0.614634	0.3792	0.385495	0.347891	0.393566	0.116822	0.317982	0.466757	0.331937	0.318445	0.307152	0.35576	0.287073	0.360387	0.339053	0.26387	0.349415	0.309487	0.35585	0.250664	0.123469	0.340424	0.499265	0.289131	0.302764	0.373968	0.244303	0.533114	0.455686	0.435359	0.344471	0.27382	0.394587	0.432257	0.25754	0.2665	0.467018	0.379544	0.28993	0.704378	0.371551	0.290684	0.891462
R02	GLN_in = AKG	0.000125723		0.000250303	0.000531407	0.000180595	0.000246706	0.000129395	0.000143231	0.000364821	0.000280654	4.15181e-05	0.000203552	0.000497371	0.000144103	0.000105112	0.000142439	0.000207187	0.000203669	9.54142e-05	0.000236012	8.95656e-05	0.000847065	0.00017509	0.000204871	0.000102774	4.79728e-05	0.00085128	0.000304883	0.000225742	0.000117535	0.000227708	0.000108827	0.000241446	0.000268634	0.000159403	0.000180308	0.000152267	0.000368968	0.000229656	0.000141672	0.000174326	0.000194445	0.000340113	0.000117699	0.000350878	0.000199417	0.00020939	0.000428004
R03	PYR_ng = PYRc	3.88129e-05		4.03409e-05	8.76355e-05	0.000536232	0.0392112	3.98491e-05	0.000303382	0.00431299	0.000699304	0.000204604	7.68283e-05	0.000101775	0.000432099	0.000225785	0.000303828	0.0344111	0.05408	4.46396e-05	9.1888e-05	0.000179659	0.0366749	5.59317e-05	4.39632e-05	0.104332	4.89804e-05	4.18093e-05	0.000129063	0.000711784	4.26166e-05	0.000138814	0.000179477	0.000315723	0.000171695	6.43166e-05	0.000246163	0.000112047	4.72087e-05	0.000466345	8.91697e-05	0.000103085	0.00523726	0.0358187	0.000111574	7.17083e-05	0.000182559	0.000169349	0.0421038
R04	PYRi = PYR_out	69.2473		54.3772	71.219	67.2091	39.1367	64.55	25.4911	52.2456	69.2689	5.49122	49.193	105.179	9.00042	59.6175	53.3285	49.0858	33.7322	64.1836	68.7819	42.8531	54.3296	67.6851	58.0473	21.6788	7.05737	79.2363	109.933	44.0656	65.544	82.3043	40.9468	50.2251	95.3239	90.5842	75.463	47.3394	77.5092	91.1288	36.2926	26.5145	93.7238	50.081	54.4463	70.348	81.7491	0.0477252	66.8348
R05	PYR_in = PYRi	69.5265		54.7092	71.5265	67.4618	39.4046	64.9281	25.8032	52.5409	69.6378	5.7693	49.5081	105.448	9.26903	59.8996	53.628	49.3927	34.0079	64.477	69.0751	43.1298	54.5905	67.9368	58.2987	21.9371	7.3348	79.5429	110.254	44.3581	65.7634	82.5898	41.2035	50.5252	95.657	90.879	75.7384	47.6592	77.8306	91.379	36.5871	26.7979	94.0195	50.3263	54.7774	70.6318	81.933	0.304963	67.1005
R06	LACi = LAC_out	75.4263		65.1362	75.0998	62.1871	89.2968	101.177	52.6763	99.5938	100.154	39.3896	86.2494	87.9684	140.71	73.0998	77.995	107.195	89.6108	90.5612	75.778	62.8717	97.876	60.3258	92.8237	81.3267	43.0086	61.2526	96.3917	82.0355	57.7697	72.7325	61.251	57.8788	103.975	93.9586	70.4673	67.954	80.9687	91.2097	75.1167	85.4645	109.17	118.366	66.9887	77.7016	70.0072	134.152	124.88
R07	LAC_in = LACi	74.4589		64.2207	74.1059	61.3144	88.375	100.04	51.9783	98.5994	98.9971	38.8778	85.2985	86.7727	139.778	72.1812	77.0814	106.142	88.707	89.547	74.8067	62.0673	96.8797	59.4551	91.8607	80.4628	42.4842	60.269	95.0777	81.1642	56.9447	71.6993	60.506	57.0451	102.731	92.7931	69.5032	67.097	79.8965	90.0945	74.3076	84.648	107.936	117.326	66.0776	76.7132	69.08	133.315	123.681
R08	SUCC_in = SUCC	3.82168e-05		8.6907e-05	9.16783e-05	4.05605e-05	0.000102336	6.30178e-05	3.91434e-05	9.88868e-05	7.27854e-05	1.82625e-05	5.93083e-05	8.81134e-05	3.69588e-05	3.65572e-05	4.80017e-05	6.07643e-05	5.20539e-05	3.61269e-05	7.05412e-05	4.48498e-05	5.69473e-05	6.28781e-05	5.62541e-05	3.30234e-05	2.02173e-05	0.000200473	0.000100204	4.78034e-05	5.1973e-05	6.30025e-05	3.53715e-05	8.7732e-05	9.47965e-05	6.49341e-05	6.51845e-05	4.03437e-05	0.000107355	8.14516e-05	4.0398e-05	5.81509e-05	4.68216e-05	4.64647e-05	3.02127e-05	7.62726e-05	4.667e-05	3.55432e-05	9.06569e-05
R09	G6P = G3P + G3P	0.343972		0.29168	0.000211874	0.309689	1.28353e-05	0.379111	2.72651e-05	0.346924	0.39323	0.116708	0.317782	0.460088	0.33172	0.317823	0.306641	0.355579	0.286895	0.360373	0.338864	0.263583	0.349398	0.309342	0.355714	0.250596	0.123376	0.336498	0.493618	0.288931	0.302721	0.373653	0.24384	8.47231e-05	0.455328	0.435339	0.344015	0.263262	0.356117	0.432174	0.256942	0.266468	0.465821	0.379313	0.2899	0.000101658	0.371535	0.289686	3.04256e-05
R10	G6P = RU5P + CO2	0.000401342		3.71928e-05	2.05747	0.000269089	1.84386	0.000268273	1.1564	0.00290205	0.00100857	0.000341973	0.000599452	0.0200055	0.000650015	0.00186669	0.00153102	0.000540618	0.00053338	4.23162e-05	0.000568614	0.000859222	4.89202e-05	0.000435882	0.000409182	0.000203848	0.000280054	0.0117795	0.0169427	0.000599574	0.000128444	0.000945239	0.00138652	1.59909	0.00107321	6.04585e-05	0.00136649	0.0316758	0.115409	0.000248347	0.00179381	9.54758e-05	0.00359201	0.000692821	8.93654e-05	2.11283	4.94665e-05	0.00299452	2.67429
R11	RU5P + RU5P = G3P + S7P	0.000133781		1.23976e-05	0.685823	8.96962e-05	0.614621	8.94244e-05	0.385467	0.000967351	0.000336189	0.000113991	0.000199817	0.00666849	0.000216672	0.000622231	0.00051034	0.000180206	0.000177793	1.41054e-05	0.000189538	0.000286407	1.63067e-05	0.000145294	0.000136394	6.79495e-05	9.33515e-05	0.00392651	0.00564756	0.000199858	4.28148e-05	0.00031508	0.000462173	0.533029	0.000357738	2.01528e-05	0.000455496	0.0105586	0.0384695	8.27824e-05	0.000597938	3.18253e-05	0.00119734	0.00023094	2.97885e-05	0.704276	1.64888e-05	0.000998173	0.891431
R12	G3P + S7P = E4P + G6P	0.000133781		1.23976e-05	0.685823	8.96962e-05	0.614621	8.94244e-05	0.385467	0.000967351	0.000336189	0.000113991	0.000199817	0.00666849	0.000216672	0.000622231	0.00051034	0.000180206	0.000177793	1.41054e-05	0.000189538	0.000286407	1.63067e-05	0.000145294	0.000136394	6.79495e-05	9.33515e-05	0.00392651	0.00564756	0.000199858	4.28148e-05	0.00031508	0.000462173	0.533029	0.000357738	2.01528e-05	0.000455496	0.0105586	0.0384695	8.27824e-05	0.000597938	3.18253e-05	0.00119734	0.00023094	2.97885e-05	0.704276	1.64888e-05	0.000998173	0.891431
R13	E4P + RU5P = G6P + G3P	0.000133781		1.23976e-05	0.685823	8.96962e-05	0.614621	8.94244e-05	0.385467	0.000967351	0.000336189	0.000113991	0.000199817	0.00666849	0.000216672	0.000622231	0.00051034	0.000180206	0.000177793	1.41054e-05	0.000189538	0.000286407	1.63067e-05	0.000145294	0.000136394	6.79495e-05	9.33515e-05	0.00392651	0.00564756	0.000199858	4.28148e-05	0.00031508	0.000462173	0.533029	0.000357738	2.01528e-05	0.000455496	0.0105586	0.0384695	8.27824e-05	0.000597938	3.18253e-05	0.00119734	0.00023094	2.97885e-05	0.704276	1.64888e-05	0.000998173	0.891431
R14	G3P = PYRc	0.688079		0.583372	0.686247	0.619467	0.614647	0.75831	0.385522	0.694815	0.786795	0.23353	0.635764	0.926845	0.663657	0.636268	0.613793	0.711339	0.573968	0.72076	0.677917	0.527453	0.698813	0.618829	0.711564	0.50126	0.246845	0.676922	0.992883	0.578063	0.605485	0.747621	0.488143	0.533198	0.911014	0.870698	0.688486	0.537082	0.750704	0.864431	0.514482	0.532968	0.932839	0.758857	0.57983	0.704479	0.743086	0.58037	0.891492
R15	PYRc = LACc	313.889		1.34552	12.3644	2.17154	503.205	119.919	3.8053	209.349	31.4248	89.9873	223.577	369.682	271.092	98.4563	124.169	351.82	242.578	230.528	1.447	260.306	349.597	176.61	1.99914	242.459	0.792469	322.754	427.805	1.18111	247.936	275.413	133.976	191.458	244.243	282.441	192.907	1.21585	1.43844	247.527	0.814482	180.134	310.466	358.192	156.09	699.99	185.588	289.681	889.514
R16	LACc = PYRc	312.922		0.430067	11.3705	1.29885	502.284	118.783	3.10734	208.355	30.2683	89.4755	222.626	368.486	270.159	97.5377	123.256	350.767	241.674	229.514	0.475717	259.501	348.601	175.74	1.03609	241.595	0.26814	321.771	426.491	0.309824	247.111	274.38	133.231	190.625	242.999	281.275	191.943	0.358849	0.366271	246.412	0.005395	179.318	309.233	357.152	155.178	699.001	184.661	288.844	888.315
R17	PYRc = PYRi	1.15566		0.956608	1.1907	1.1957	0.601985	0.974071	0.717139	0.780613	1.0903	0.121944	0.748005	1.70611	0.188466	0.949748	0.832025	0.756452	0.489808	0.875741	1.19592	0.710079	1.00777	1.20008	0.83055	0.31121	0.139395	1.60945	1.87341	0.644006	1.17781	1.48248	0.60675	1.17319	1.49194	1.48662	1.39822	0.861624	1.52208	1.49774	0.524005	0.329896	1.63776	0.738405	0.972691	1.27087	1.35838	234.996	1.18265
R18	PYRi = PYRc	1.43493		1.28862	1.49822	1.44838	0.869863	1.35218	1.02925	1.07589	1.45924	0.400025	1.06305	1.97483	0.457076	1.23184	1.13152	1.0634	0.765543	1.16911	1.48916	0.986807	1.26859	1.45185	1.08197	0.569483	0.416822	1.91608	2.19441	0.936505	1.39723	1.76791	0.86339	1.47329	1.82501	1.78138	1.67361	1.18141	1.84346	1.748	0.818505	0.613246	1.93345	0.983671	1.30379	1.5547	1.54227	235.253	1.44834
R19	LACc = LACi	0.986699		0.915764	0.994801	0.884975	1.09509	1.13687	1.22465	1.11371	1.20896	0.514807	0.95144	1.19619	1.73807	0.921274	0.91407	1.18679	0.951957	1.02075	0.982565	0.851156	1.33849	0.871243	1.14539	0.868517	0.566076	0.984025	1.35729	1.16155	0.825327	1.03967	0.746403	1.08479	1.24597	1.17382	0.968659	0.962911	1.67001	1.14351	0.965924	0.816847	1.4091	1.32906	0.912004	1.09174	0.95349	1.93317	1.70581
R20	LACi = LACc	0.0192894		0.000311746	0.000893572	0.0122818	0.173299	0.000386446	0.52669	0.119244	0.0525054	0.00298254	0.000514752	0.000492606	0.805354	0.00266953	0.000455131	0.134066	0.0481511	0.00656105	0.0112867	0.0467828	0.342136	0.000569275	0.182341	0.00463399	0.0417469	0.000360483	0.0432192	0.290264	0.000356753	0.00647124	0.00141591	0.25114	0.00169085	0.00828273	0.00450669	0.105908	0.597839	0.0283089	0.156836	0.000396273	0.175327	0.289074	0.000957321	0.103305	0.0263195	1.09538	0.506479
R21	PYRc = PYRm	0.000105922		0.000221161	0.000399346	0.000151306	0.00022562	0.000113023	0.000136821	0.000277066	0.000215183	3.48511e-05	0.000154942	0.000373966	0.000123049	8.81878e-05	0.000117111	0.000164013	0.000154586	7.85076e-05	0.000199935	8.63168e-05	0.000670888	0.000157071	0.000159651	8.13898e-05	4.07487e-05	0.000755107	0.000261547	0.000176147	0.000106572	0.000190837	8.94101e-05	0.000232107	0.000228953	0.000142201	0.000157232	0.000124402	0.000323511	0.000190682	0.000107586	0.000126719	0.000173042	0.000250417	0.000101748	0.000281042	0.000157651	0.000181097	0.000352495
R22	PYRm = ACCOA + CO2	0.000149076		0.000306634	0.000565705	0.000212869	0.000298783	0.000159066	0.000166129	0.000399536	0.000335057	5.06259e-05	0.000222132	0.000556937	0.000160627	0.000126459	0.000169056	0.000245399	0.000231806	0.000119812	0.000277162	0.000122253	0.000863024	0.000217132	0.00024506	0.000117502	6.04458e-05	0.000973566	0.000353855	0.00026144	0.000148438	0.00027164	0.000120059	0.000296031	0.000331221	0.00020928	0.00021226	0.000170001	0.000428666	0.000269133	0.000166615	0.000203099	0.000228883	0.000339275	0.000141447	0.000378083	0.000238333	0.000235393	0.000477578
R23	MALOAA = PYRm + CO2	9.36283e-05		0.00020305	0.000333187	0.000132493	0.000180573	0.000109406	7.27243e-05	0.000242628	0.000183711	3.41459e-05	0.000164145	0.000314219	9.9679e-05	8.46165e-05	0.000111356	0.00015124	0.00015248	7.85089e-05	0.000153745	8.16608e-05	0.000433383	0.000131121	0.000148329	7.87597e-05	4.17395e-05	0.000647951	0.000218622	0.000202157	8.807e-05	0.000165298	8.35595e-05	0.000141794	0.000203182	0.000121588	0.00012459	0.000120118	0.000244699	0.000155377	0.000110722	0.000164282	0.000147751	0.000211975	7.9078e-05	0.000207471	0.000146064	0.000122897	0.000237188
R24	MALOAA = PYRc + CO2	0.000120786		0.000251737	0.000456727	0.000159593	0.000275879	0.00014637	0.000153066	0.000341238	0.000233565	4.40058e-05	0.00019567	0.000402513	0.000143484	0.000103399	0.000138495	0.000186565	0.000178503	9.02368e-05	0.000229326	9.84792e-05	0.000711876	0.000177907	0.000175716	9.96849e-05	4.84931e-05	0.000833293	0.000312779	0.000188252	0.000127643	0.000209908	0.00011355	0.000265253	0.000261162	0.000157258	0.000190464	0.000147012	0.000371168	0.000232657	0.000123041	0.000156097	0.000185426	0.00029772	0.000108213	0.00033011	0.000165405	0.000190637	0.000393577
R25	PYRm + CO2 = MALOAA	5.04748e-05		0.000117577	0.000166828	7.09301e-05	0.00010741	6.33634e-05	4.34165e-05	0.000120158	6.38369e-05	1.83711e-05	9.69549e-05	0.000131248	6.21011e-05	4.63457e-05	5.94103e-05	6.98534e-05	7.52602e-05	3.72046e-05	7.65178e-05	4.57245e-05	0.000241247	7.10596e-05	6.29198e-05	4.26472e-05	2.20424e-05	0.000429492	0.000126314	0.000116864	4.62046e-05	8.4495e-05	5.2911e-05	7.78697e-05	0.000100914	5.45084e-05	6.95613e-05	7.45191e-05	0.000139544	7.69267e-05	5.16922e-05	8.79018e-05	9.191e-05	0.000123117	3.93789e-05	0.000110431	6.53827e-05	6.86006e-05	0.000112105
R26	ACCOA + MALOAA = CIT	0.000149076		0.000306634	0.000565705	0.000212869	0.000298783	0.000159066	0.000166129	0.000399536	0.000335057	5.06259e-05	0.000222132	0.000556937	0.000160627	0.000126459	0.000169056	0.000245399	0.000231806	0.000119812	0.000277162	0.000122253	0.000863024	0.000217132	0.00024506	0.000117502	6.04458e-05	0.000973566	0.000353855	0.00026144	0.000148438	0.00027164	0.000120059	0.000296031	0.000331221	0.00020928	0.00021226	0.000170001	0.000428666	0.000269133	0.000166615	0.000203099	0.000228883	0.000339275	0.000141447	0.000378083	0.000238333	0.000235393	0.000477578
R27	CIT = AKG + CO2	0.000149076		0.000306634	0.000565705	0.000212869	0.000298783	0.000159066	0.000166129	0.000399536	0.000335057	5.06259e-05	0.000222132	0.000556937	0.000160627	0.000126459	0.000169056	0.000245399	0.000231806	0.000119812	0.000277162	0.000122253	0.000863024	0.000217132	0.00024506	0.000117502	6.04458e-05	0.000973566	0.000353855	0.00026144	0.000148438	0.00027164	0.000120059	0.000296031	0.000331221	0.00020928	0.00021226	0.000170001	0.000428666	0.000269133	0.000166615	0.000203099	0.000228883	0.000339275	0.000141447	0.000378083	0.000238333	0.000235393	0.000477578
R28	AKG = 0.5 SUCC + 0.5 SUCC + CO2	0.000274798		0.000556937	0.00109711	0.000393464	0.000545489	0.00028846	0.000309359	0.000764357	0.000615711	9.2144e-05	0.000425684	0.00105431	0.000304731	0.000231571	0.000311495	0.000452586	0.000435474	0.000215226	0.000513174	0.000211819	0.00171009	0.000392223	0.000449931	0.000220276	0.000108419	0.00182485	0.000658738	0.000487182	0.000265973	0.000499349	0.000228886	0.000537477	0.000599855	0.000368684	0.000392569	0.000322268	0.000797635	0.000498789	0.000308287	0.000377425	0.000423328	0.000679388	0.000259147	0.00072896	0.00043775	0.000444784	0.000905583
R29	SUCC = MALOAA	0.000313015		0.000643844	0.00118879	0.000434025	0.000647825	0.000351478	0.000348503	0.000863244	0.000688496	0.000110406	0.000484992	0.00114242	0.000341689	0.000268128	0.000359497	0.000513351	0.000487528	0.000251353	0.000583715	0.000256669	0.00176704	0.000455101	0.000506185	0.0002533	0.000128636	0.00202532	0.000758942	0.000534985	0.000317946	0.000562351	0.000264257	0.000625209	0.000694651	0.000433618	0.000457753	0.000362612	0.00090499	0.00058024	0.000348685	0.000435576	0.00047015	0.000725853	0.00028936	0.000805233	0.00048442	0.000480327	0.000996239
R30	CO2 = CO2_out	0.0113569		0.00209384	8.92048	2.47627	7.99048	0.00317599	5.01167	0.0151677	3.10504	0.00451538	0.00396414	4.68864	0.0124948	0.0149506	2.14734	0.00985945	2.39854	3.28255	0.0825367	0.0275183	3.49039	0.00719651	0.00759533	1.33623	0.00225984	0.124645	0.119686	0.0107676	0.00404913	0.00941149	0.0137779	6.93109	0.0139172	3.11146	0.0180897	0.236662	0.741825	3.14233	0.0435415	2.43298	0.0507792	0.00607085	1.25566	9.15667	3.58737	0.865263	11.5904
R31	CO2_in = CO2	0.0102186		0.000549231	6.86016	2.47496	6.14513	0.00210871	3.85444	0.0102385	3.1024	0.00392023	0.00223188	4.66588	0.0110378	0.0124577	2.14497	0.0081075	2.39685	3.28192	0.080594	0.0260684	3.486	0.00569618	0.00598497	1.33544	0.00168229	0.108042	0.100972	0.00888438	0.00318832	0.00713292	0.0117781	5.33054	0.0112182	3.11039	0.0156606	0.204132	0.624285	3.14073	0.0409241	2.43187	0.0460648	0.00363352	1.25489	7.04193	3.58616	0.861108	8.91373
SSR		108.864		97.1025	98.0539	101.036	104.615	109.172	111.703	112.171	112.28	115.726	115.937	116.575	117.45	118.681	120.397	121.914	121.944	121.964	121.99	122.106	122.699	123.313	123.346	126.845	127.151	127.311	127.464	127.667	127.765	128.12	128.316	128.387	129.592	130.004	130.081	130.278	130.724	130.871	131.452	132.417	134.752	135.024	135.372	135.507	135.654	135.947	136.186
[truncated: 154 more columns]

## Sheet: fluxes PANC1sn
		optimum flux	Monte-Carlo iterations	1	2	3	4	5	6	7	8	9	10	11	12	13	14	15	16	17	18	19	20	21	22	23	24	25	26	27	28	29	30	31	32	33	34	35	36	37	38	39	40	41	42	43	44	45	46
	mM/mg protein/hr
R01	GLC_in = G6P	0.785167		0.8207	0.982086	0.686096	0.634955	0.895925	0.842268	0.907435	0.797143	0.65359	1.08248	0.808975	0.791582	0.780626	0.770643	0.680055	0.734948	0.617641	0.58516	0.962383	0.759053	0.585917	1.72285	1.98992	0.646823	1.78195	0.454131	0.83487	0.909865	0.860643	0.791256	0.863724	0.530525	0.622365	0.813219	0.727687	0.795297	0.741952	0.700342	1.01861	0.893928	0.713048	0.901465	0.839792	0.858403	0.659248	0.648031
R02	GLN_in = AKG	0.000272919		0.000610876	0.0486817	0.000167575	0.000475732	0.000337842	0.000261554	0.000343591	0.000720003	0.000395947	0.000371652	0.000455243	0.000418399	0.000287245	0.000348358	0.000216521	0.000966473	0.00038594	0.00027639	0.000301232	0.000368553	0.000356025	0.000264501	0.000572444	0.000217326	0.000739422	0.000140255	0.00019104	0.000276798	0.000540852	0.000716292	0.00146046	0.0001385	0.000284176	0.000235744	0.000445285	0.00027156	0.000356244	0.000174418	0.000234598	0.000733445	0.000590133	0.000429623	0.00040268	0.000189885	0.000633661	0.000269331
R03	PYR_ng = PYRc	0.00035377		0.000276651	0.34044	0.000521794	0.000182982	0.000304996	0.000142402	0.00040533	0.00732409	0.208787	0.000261989	0.0797311	0.206881	0.000928145	0.000138503	0.000218335	0.000127575	0.207237	9.35956e-05	0.000125815	0.113296	0.0678877	0.14414	0.00240696	0.00163468	0.00125803	0.379997	0.000849082	0.00011373	0.000104437	0.000142742	0.000497548	0.000643797	0.000880772	0.000154032	0.000287136	0.000529304	0.000117812	0.000204986	0.000144631	0.00425798	9.396e-05	0.00113284	0.000534052	0.535899	0.553933	0.0857893
R04	PYRi = PYR_out	295.989		280.094	302.445	293.929	244.704	336.352	372.826	344.685	338.927	286.291	429.178	271.269	354.85	207.263	317.627	266.251	318.534	212.24	183.211	380.36	312.255	95.617	251.604	390.626	234.664	285.294	139.281	323.131	274.9	343.454	308.247	319.866	181.075	255.582	287.739	263.857	326.518	270.98	293.582	381.02	218.337	274.578	178.659	335.161	270.247	171.98	165.265
R05	PYR_in = PYRi	295.95		280.157	302.37	293.953	244.704	336.266	372.742	344.653	338.895	286.279	429.057	271.193	354.793	207.226	317.532	266.186	318.586	212.131	183.222	380.313	312.138	95.636	251.556	390.59	234.708	285.267	139.308	323.021	274.907	343.395	308.199	319.871	181.042	255.531	287.706	263.812	326.49	270.891	293.527	381.001	218.223	274.514	178.641	335.148	270.226	171.931	165.264
R06	LACi = LAC_out	106.051		144.754	195.912	39.5597	37.3336	64.7811	31.6622	127.552	46.3461	29.1759	108.804	134.682	28.9419	212.097	56.257	65.1027	53.6472	104.091	98.6834	89.7906	59.0659	191.456	212.904	104.163	99.8292	202.758	85.5231	109.057	85.6603	71.9082	89.7082	144.924	80.7994	44.662	123.554	68.2288	82.8224	114.991	47.5817	128.256	275.625	81.824	36.6242	75.6742	109.203	181.077	198.972
R07	LAC_in = LACi	104.52		143.049	193.698	38.18	36.1157	63.2946	30.062	125.77	44.777	27.6719	106.76	133.061	27.2144	210.572	54.8117	63.8076	52.1264	102.759	97.6087	87.9134	57.5523	190.292	211.084	102.205	98.4917	201	84.2084	107.496	84.1939	70.2453	88.1736	143.19	79.7732	43.4729	121.961	66.9377	81.2588	113.596	46.2362	126.239	273.99	80.4618	35.7398	74.0085	107.134	179.254	197.591
R08	SUCC_in = SUCC	8.95016e-05		8.22982e-05	0.0236573	6.96841e-05	0.000181886	0.000129686	8.43951e-05	0.000131834	0.000160683	0.000148996	0.000135784	0.000142189	0.000116364	0.000112357	7.71262e-05	8.7214e-05	0.000283956	9.9511e-05	8.97118e-05	0.000111153	7.65522e-05	8.73167e-05	0.000172288	0.000214102	6.48338e-05	0.000220196	5.68059e-05	8.9353e-05	9.22137e-05	0.000158351	9.39281e-05	0.000515098	5.30543e-05	0.000104837	0.000119594	0.000107613	0.000103316	0.000116485	7.64181e-05	0.000103272	0.000214434	0.00016416	9.01483e-05	9.63737e-05	8.83988e-05	0.000114771	6.48984e-05
R09	G6P = G3P + G3P	0.78469		0.820478	0.948635	0.669147	0.582622	0.675933	0.841589	0.906292	0.79691	0.653011	1.08116	0.808023	0.785524	0.780355	0.769815	0.67959	0.733732	0.617296	0.4779	0.96182	0.758669	0.491051	0.000184961	0.000156493	0.645643	0.0018107	0.453864	0.834436	0.549446	0.860359	0.790952	0.863543	0.528245	0.616243	0.813026	0.608405	0.794826	0.741533	0.700017	1.01749	0.850679	0.71237	0.000168736	0.839116	0.695178	0.659173	0.647926
R10	G6P = RU5P + CO2	0.00143197		0.000666121	0.100353	0.050846	0.157001	0.659977	0.00203665	0.00342842	0.00069895	0.00173627	0.00397217	0.0028578	0.0181753	0.000812747	0.00248363	0.00139543	0.00364718	0.00103241	0.321782	0.00168799	0.001153	0.284597	5.16798	5.96928	0.00353874	5.34043	0.000801584	0.00130277	1.08126	0.000853941	0.000909758	0.000542827	0.00684085	0.0183657	0.000580557	0.357846	0.00141226	0.00125608	0.000975486	0.00335417	0.129748	0.00203477	2.70389	0.00202769	0.489675	0.000225207	0.000315365
R11	RU5P + RU5P = G3P + S7P	0.000477324		0.00022204	0.033451	0.0169487	0.0523335	0.219992	0.000678883	0.00114281	0.000232983	0.000578756	0.00132406	0.000952601	0.00605844	0.000270916	0.000827877	0.000465144	0.00121573	0.000344136	0.107261	0.000562663	0.000384334	0.0948656	1.72266	1.98976	0.00117958	1.78014	0.000267195	0.000434258	0.360419	0.000284647	0.000303253	0.000180942	0.00228028	0.0061219	0.000193519	0.119282	0.000470754	0.000418693	0.000325162	0.00111806	0.0432493	0.000678256	0.901296	0.000675896	0.163225	7.50689e-05	0.000105122
R12	G3P + S7P = E4P + G6P	0.000477324		0.00022204	0.033451	0.0169487	0.0523335	0.219992	0.000678883	0.00114281	0.000232983	0.000578756	0.00132406	0.000952601	0.00605844	0.000270916	0.000827877	0.000465144	0.00121573	0.000344136	0.107261	0.000562663	0.000384334	0.0948656	1.72266	1.98976	0.00117958	1.78014	0.000267195	0.000434258	0.360419	0.000284647	0.000303253	0.000180942	0.00228028	0.0061219	0.000193519	0.119282	0.000470754	0.000418693	0.000325162	0.00111806	0.0432493	0.000678256	0.901296	0.000675896	0.163225	7.50689e-05	0.000105122
R13	E4P + RU5P = G6P + G3P	0.000477324		0.00022204	0.033451	0.0169487	0.0523335	0.219992	0.000678883	0.00114281	0.000232983	0.000578756	0.00132406	0.000952601	0.00605844	0.000270916	0.000827877	0.000465144	0.00121573	0.000344136	0.107261	0.000562663	0.000384334	0.0948656	1.72266	1.98976	0.00117958	1.78014	0.000267195	0.000434258	0.360419	0.000284647	0.000303253	0.000180942	0.00228028	0.0061219	0.000193519	0.119282	0.000470754	0.000418693	0.000325162	0.00111806	0.0432493	0.000678256	0.901296	0.000675896	0.163225	7.50689e-05	0.000105122
R14	G3P = PYRc	1.56986		1.64118	1.93072	1.35524	1.21758	1.57186	1.68386	1.81373	1.59405	1.3066	2.16364	1.617	1.57711	1.56098	1.54046	1.35965	1.46868	1.23494	1.06306	1.9242	1.51772	1.07697	1.72303	1.99007	1.29247	1.78376	0.907996	1.66931	1.45931	1.721	1.58221	1.72727	1.05877	1.23861	1.62624	1.33609	1.59012	1.48348	1.40036	2.0361	1.74461	1.42542	0.901634	1.67891	1.55358	1.31842	1.29596
R15	PYRc = LACc	481.469		819.264	489.309	1.3846	295.09	261.84	701.518	623.985	416.457	315.532	694.572	757.77	1.72856	9.77637	1.90362	679.049	498.684	1.94717	575.579	950.842	147.239	584.881	11.8053	2.45588	4.67507	373.57	418.41	505.593	1.65351	297.329	1.57645	8.32474	1.82849	393.374	2.95599	284.618	719.372	1.70639	2.39188	2.0177	821.001	385.852	814.309	1.66816	4.00671	505.744	598.034
R16	LACc = PYRc	479.938		817.56	487.095	0.00484266	293.872	260.354	699.918	622.203	414.888	314.028	692.528	756.15	0.00102453	8.2514	0.458268	677.754	497.163	0.614358	574.504	948.965	145.725	583.717	9.98516	0.498759	3.33752	371.811	417.096	504.033	0.187023	295.666	0.0418325	6.59072	0.802299	392.185	1.36269	283.327	717.808	0.31196	1.04644	0.00105144	819.366	384.49	813.425	0.00243301	1.9382	503.92	596.654
R17	PYRc = PYRi	14.1372		9.85309	9.6788	42.1382	35.29	12.9529	117.619	9.86188	33.5047	69.6881	20.4917	14.0947	786.971	4.64312	21.3019	11.5963	17.8316	7.57523	11.5197	28.7756	21.7438	5.31843	9.49017	21.4707	8.45781	13.1634	5.4372	8.10298	10.3031	17.8545	9.68898	9.94788	5.90848	13.7015	12.8398	10.1167	12.9204	7.16399	21.459	11.466	12.9609	9.87397	8.61255	16.2662	14.104	4.55172	4.86401
R18	PYRi = PYRc	14.0979		9.91607	9.60316	42.1621	35.29	12.8671	117.535	9.82978	33.4722	69.6766	20.3709	14.0185	786.914	4.60606	21.2065	11.5314	17.8833	7.46573	11.5311	28.7283	21.6263	5.3374	9.44295	21.4351	8.50117	13.1365	5.46385	7.9933	10.3101	17.7962	9.64101	9.95365	5.87519	13.651	12.8066	10.0713	12.8933	7.07468	21.4038	11.4463	12.8471	9.81049	8.59402	16.2523	14.083	4.5029	4.86259
R19	LACc = LACi	2.2739		2.52723	2.92746	3.46678	1.48669	1.48784	1.60124	2.01108	1.5699	1.50717	2.04595	3.24427	5.51641	3.2061	2.94542	1.29636	1.52168	5.02873	2.50048	2.25422	1.51669	4.69477	5.17354	5.78054	1.8647	4.1112	1.64933	1.56422	11.2686	1.6639	1.87443	2.38776	1.87054	1.1901	13.0886	1.29203	1.58967	2.5712	1.60172	2.48413	5.92562	1.36304	0.885286	762.921	3.07073	2.31007	3.00922
R20	LACi = LACc	0.74296		0.82264	0.714026	2.08702	0.268787	0.00137853	0.00094802	0.228889	0.000814709	0.00317564	0.00266526	1.62357	3.78888	1.68113	1.50007	0.00129121	0.000904635	3.69593	1.4258	0.37709	0.00307272	3.5308	3.35342	3.82342	0.527152	2.35278	0.334634	0.00364463	9.80207	0.000957745	0.339816	0.653745	0.844349	0.000956773	11.4953	0.000865565	0.0260202	1.17677	0.256271	0.467483	4.29039	0.000812176	0.000908438	761.256	1.00222	0.486396	1.62879
R21	PYRc = PYRm	0.000274939		0.000503984	0.0495594	0.000207495	0.000542301	0.000364399	0.000336492	0.000309654	0.000705505	0.000514471	0.000380691	0.000463884	0.000530158	0.000244715	0.000330196	0.000201219	0.00103926	0.00038529	0.000315356	0.000331556	0.000365537	0.000355634	0.000310503	0.000577778	0.000200185	0.000772222	0.000151912	0.000175273	0.000248237	0.000515508	0.00053952	0.00138751	0.000119813	0.000294023	0.000259752	0.000388088	0.000279801	0.000293018	0.000206052	0.000214342	0.000813175	0.000537008	0.000361668	0.000356209	0.000224309	0.000530458	0.000231893
R22	PYRm = ACCOA + CO2	0.000262565		0.000539812	0.0544278	0.000163211	0.000534949	0.000331391	0.000249772	0.00031856	0.000634457	0.000400196	0.000379729	0.000420792	0.000414661	0.00027758	0.000302828	0.000194967	0.000947188	0.000359009	0.000266648	0.000281718	0.000359956	0.000312585	0.000268942	0.000548283	0.000194309	0.000664198	0.000149502	0.000180638	0.000259643	0.000555489	0.000573815	0.00148587	0.000128825	0.00026539	0.000261265	0.000392013	0.000267642	0.000335682	0.000180679	0.000227257	0.000758063	0.0005558	0.000381502	0.000352539	0.000185357	0.000602395	0.000236724
R23	MALOAA = PYRm + CO2	0.000136885		0.000349455	0.0325989	8.96693e-05	0.0002706	0.000189861	7.50243e-05	0.000191491	0.000354339	0.000135347	0.000226663	0.000194209	0.000129302	0.000217258	0.000134168	0.000109214	0.000393707	0.000204342	0.000114781	0.000127695	0.000173225	0.000169417	0.000142969	0.000245983	0.000111038	0.000332248	7.27599e-05	0.000133799	0.000158924	0.000310147	0.000297865	0.0010446	8.01829e-05	0.000133915	0.000164654	0.000228649	0.00014733	0.000233731	8.71995e-05	0.000151424	0.000352057	0.00030165	0.00018407	0.000232449	9.55022e-05	0.000373888	0.000118514
R24	MALOAA = PYRc + CO2	0.000374795		0.000657346	0.0674706	0.000281542	0.000664971	0.000500536	0.000432669	0.000466519	0.000951734	0.000659217	0.000508398	0.000640523	0.00065026	0.000366737	0.000452852	0.000309986	0.0013425	0.000511732	0.000414811	0.000462223	0.000450687	0.00048639	0.00047835	0.00081604	0.000288036	0.00106764	0.000199472	0.000275027	0.000357606	0.000659222	0.000775925	0.0018772	0.000182542	0.000417646	0.000353826	0.000548973	0.000387036	0.000430066	0.000276208	0.000324954	0.00100299	0.000735501	0.000499937	0.000502724	0.000317236	0.000676495	0.000329398
R25	PYRm + CO2 = MALOAA	0.000149259		0.000313627	0.0277305	0.000133953	0.000277951	0.00022287	0.000161744	0.000182585	0.000425387	0.000249621	0.000227625	0.0002373	0.000244799	0.000184393	0.000161537	0.000115465	0.000485783	0.000230623	0.00016349	0.000177533	0.000178806	0.000212466	0.00018453	0.000275478	0.000116915	0.000440271	7.51703e-05	0.000128434	0.000147518	0.000270166	0.00026357	0.00094624	7.11701e-05	0.000162548	0.000163141	0.000224724	0.000159489	0.000191068	0.000112572	0.00013851	0.000407169	0.000282858	0.000164236	0.000236119	0.000134454	0.000301951	0.000113683
R26	ACCOA + MALOAA = CIT	0.000262565		0.000539812	0.0544278	0.000163211	0.000534949	0.000331391	0.000249772	0.00031856	0.000634457	0.000400196	0.000379729	0.000420792	0.000414661	0.00027758	0.000302828	0.000194967	0.000947188	0.000359009	0.000266648	0.000281718	0.000359956	0.000312585	0.000268942	0.000548283	0.000194309	0.000664198	0.000149502	0.000180638	0.000259643	0.000555489	0.000573815	0.00148587	0.000128825	0.00026539	0.000261265	0.000392013	0.000267642	0.000335682	0.000180679	0.000227257	0.000758063	0.0005558	0.000381502	0.000352539	0.000185357	0.000602395	0.000236724
R27	CIT = AKG + CO2	0.000262565		0.000539812	0.0544278	0.000163211	0.000534949	0.000331391	0.000249772	0.00031856	0.000634457	0.000400196	0.000379729	0.000420792	0.000414661	0.00027758	0.000302828	0.000194967	0.000947188	0.000359009	0.000266648	0.000281718	0.000359956	0.000312585	0.000268942	0.000548283	0.000194309	0.000664198	0.000149502	0.000180638	0.000259643	0.000555489	0.000573815	0.00148587	0.000128825	0.00026539	0.000261265	0.000392013	0.000267642	0.000335682	0.000180679	0.000227257	0.000758063	0.0005558	0.000381502	0.000352539	0.000185357	0.000602395	0.000236724
R28	AKG = 0.5 SUCC + 0.5 SUCC + CO2	0.000535484		0.00115069	0.10311	0.000330786	0.00101068	0.000669233	0.000511326	0.000662151	0.00135446	0.000796144	0.000751381	0.000876035	0.00083306	0.000564824	0.000651186	0.000411488	0.00191366	0.000744949	0.000543038	0.000582951	0.000728509	0.00066861	0.000533443	0.00112073	0.000411634	0.00140362	0.000289757	0.000371678	0.000536442	0.00109634	0.00129011	0.00294633	0.000267326	0.000549566	0.000497009	0.000837298	0.000539202	0.000691926	0.000355097	0.000461854	0.00149151	0.00114593	0.000811125	0.000755219	0.000375242	0.00123606	0.000506054
R29	SUCC = MALOAA	0.000624986		0.00123299	0.126767	0.00040047	0.00119257	0.00079892	0.000595721	0.000793985	0.00151514	0.000945139	0.000887165	0.00101822	0.000949424	0.000677182	0.000728312	0.000498702	0.00219762	0.00084446	0.000632749	0.000694104	0.000805061	0.000755927	0.000705731	0.00133483	0.000476468	0.00162382	0.000346563	0.000461031	0.000628655	0.00125469	0.00138403	0.00346143	0.00032038	0.000654403	0.000616603	0.00094491	0.000642518	0.000808411	0.000431515	0.000565126	0.00170594	0.00131009	0.000901273	0.000851593	0.00046364	0.00135083	0.000570953
R30	CO2 = CO2_out	0.00937441		0.0112296	0.866823	0.306928	1.35992	4.27489	0.0103258	0.0220121	0.00594177	0.0120552	0.0308479	0.016567	0.0875782	0.0168148	0.0159884	0.00832862	0.0269394	0.00973259	1.83044	0.0102354	0.0090657	1.77674	19.3994	25.8698	0.0182092	23.1635	0.00567401	0.0107536	6.64758	0.0153508	0.00840913	0.0122655	0.0305542	0.0915161	0.00492865	2.74153	0.00921203	0.00978773	0.00472332	0.0153869	0.801197	0.0196756	11.7162	0.0118141	3.08677	0.00926517	0.00251057
R31	CO2_in = CO2	0.0065194		0.00763999	0.482166	0.255187	1.20018	3.61311	0.00693233	0.016809	0.00173876	0.00817742	0.0248574	0.0113941	0.0672058	0.0144825	0.0118224	0.00582803	0.0182338	0.00675177	1.50722	0.00698859	0.00601917	1.49041	14.2299	19.8976	0.013588	17.8194	0.0040866	0.00843744	5.5649	0.0115903	0.00425142	0.003829	0.0229968	0.071681	0.00297322	2.38151	0.00635041	0.00669563	0.00278054	0.0107785	0.667494	0.014629	9.01026	0.00782705	2.59607	0.00585069	0.00088147
SSR		89.436		89.6222	92.7679	92.9045	93.8599	94.5014	96.1312	96.2117	97.0941	99.396	99.5806	100.209	100.396	101.65	102.885	103.38	104.881	105.755	106.196	106.546	107.215	108.245	108.905	109.072	109.619	109.631	110.136	110.341	110.381	111.585	111.688	111.87	112.476	112.713	112.729	112.783	112.912	114.379	114.874	114.92	115.703	115.735	117.057	117.539	117.697	117.764	118.274
[truncated: 154 more columns]

## Sheet: fluxes HPDEvc
		optimum flux	Monte-Carlo iterations	1	2	3	4	5	6	7	8	9	10	11	12	13	14	15	16	17	18	19	20	21	22	23	24	25	26	27	28	29	30	31	32	33	34	35	36	37	38	39	40	41	42	43	44	45	46
	mM/mg protein/hr
R01	GLC_in = G6P	1.20294		0.643247	0.757194	0.480864	0.500442	1.20271	0.684624	0.606853	0.529818	0.521341	0.521341	0.521341	1.16342	0.521279	0.59604	0.404063	0.534333	0.522104	0.591416	0.803451	0.648269	1.37351	0.460134	0.66127	0.604024	1.18187	1.30736	1.18889	0.398555	0.49178	0.472345	0.620664	0.548226	0.478981	0.633544	1.37357	0.740851	0.609441	0.323094	0.710886	0.65673	0.470522	0.472908	0.632943	0.537289	0.652129	0.493769
R02	GLN_in = AKG	0.000737732		0.0819968	0.00938599	0.000725878	0.0211408	0.0782228	0.0354836	0.0779854	0.0196357	0.000128249	0.000128249	0.000128249	0.00100088	0.000124883	0.0277069	0.00311153	0.024234	0.0626532	0.00179772	0.0278818	0.00360167	0.0499953	0.035551	0.0935539	0.00054037	0.0821077	0.108051	0.000257665	0.000909023	0.0817338	0.0546128	0.00981726	0.000901095	0.000578522	0.00941746	0.127326	0.0602743	0.0530705	0.000209297	0.00145025	0.0140143	0.000171774	0.066161	0.131636	0.0143943	0.000160535	0.0228688
R03	PYR_ng = PYRc	0.283271		0.200121	0.386494	0.120402	0.211969	0.17496	0.257962	0.194013	0.175809	0.277732	0.277732	0.277732	0.281344	0.185489	0.285805	0.196438	0.217046	0.140825	0.272509	0.198348	0.256749	0.267583	0.229462	0.173727	0.292131	0.182672	0.171503	0.245134	0.107983	0.0436407	0.13748	0.225749	0.213412	0.205395	0.197483	0.164483	0.196033	0.207176	0.149637	0.373325	0.313505	0.246854	0.120321	0.121517	0.24071	0.266953	0.223669
R04	PYRi = PYR_out	0.187902		0.167572	5.02945	12.7504	6.50081	0.320196	8.53871	8.90963	0.0807013	8.69986	8.69986	8.69986	12.118	0.161574	6.86838	3.77505	5.56352	8.24961	6.60407	0.130937	0.147102	0.0620573	0.0667146	9.34404	6.83818	0.114839	7.93781	6.69632	5.10824	8.41201	3.61269	5.8809	8.01755	3.03535	6.43429	0.0811325	0.428658	0.158204	0.228768	0.115609	6.12794	0.660223	6.92046	0.112462	0.0577402	13.7124	6.13259
R05	PYR_in = PYRi	0.163171		0.148621	5.08069	13.0266	6.58764	0.28257	8.6526	9.03725	0.0606753	8.90624	8.90624	8.90624	12.2077	0.136846	6.97695	3.86881	5.63046	8.4356	6.67622	0.104904	0.124266	0.0398872	0.0385119	9.44712	6.92662	0.089284	8.05951	6.8215	5.20191	8.53089	3.67562	5.93005	8.01689	3.05702	6.49401	0.0585955	0.402536	0.13472	0.201751	0.0905574	6.19969	0.626046	7.04135	0.0855416	0.0355445	13.702	6.23276
R06	LACi = LAC_out	62.5708		68.4075	67.5833	42.5803	46.1323	60.6264	59.7377	51.9811	57.179	42.3155	42.3155	42.3155	49.2813	54.7076	51.2636	36.521	51.5159	43.1861	53.7	37.5233	73.235	67.6871	43.7384	60.1939	55.0537	54.035	54.5598	54.5394	38.1512	45.2872	42.9075	59.1094	53.4433	47.1209	63.7311	65.9838	76.1587	60.4571	29.8493	71.7198	63.4118	47.5744	41.7519	63.0514	55.5573	56.2513	41.5667
R07	LAC_in = LACi	61.1051		66.8674	65.6213	41.2215	44.8111	59.1652	57.9533	50.3547	55.9438	40.79	40.79	40.79	47.7458	53.505	49.6536	35.4194	50.1366	41.7547	52.1759	36.5084	71.6991	66.0087	42.5771	58.4688	53.4644	52.5671	52.7881	52.9799	37.1515	44.0499	41.6916	57.5809	52.1331	45.9465	62.1944	64.3013	74.4267	58.992	29.0807	69.9611	61.6959	46.4207	40.4749	61.505	54.2501	54.6912	40.2299
R08	SUCC_in = SUCC	0.000534043		0.0213971	0.00715718	0.00032941	0.0100708	0.0793004	0.0248584	0.0502393	0.0158939	8.82897e-05	8.82897e-05	8.82897e-05	0.000517952	0.00011436	0.0173181	0.00149384	0.0190263	0.0289755	0.00178048	0.0255949	0.00397608	0.032445	0.0253571	0.0772037	0.000411262	0.090534	0.119766	0.000160354	0.00083446	0.0452366	0.0412566	0.00821405	0.000563874	0.000350986	0.00862607	0.102359	0.0467347	0.0478761	0.000234744	0.00151344	0.0102892	0.000174589	0.0566698	0.115677	0.00696833	9.47374e-05	0.0168042
R09	G6P = G3P + G3P	0.00330972		0.643226	0.754757	0.48059	0.500406	1.3425e-05	0.684601	0.606833	0.523025	0.51987	0.51987	0.51987	1.6444e-05	0.520378	0.586244	0.404019	0.529793	0.517978	0.585166	8.04179e-06	0.647893	1.5213e-05	0.454748	0.661248	0.603939	1.18654e-05	1.40572e-05	3.59857e-05	0.398174	0.491764	0.472329	0.61966	0.548208	0.467718	0.632172	1.37746e-05	0.740791	0.59868	0.322574	0.697126	0.65669	0.470235	0.472892	0.632921	0.536486	0.651225	0.490164
R10	G6P = RU5P + CO2	3.59889		6.54202e-05	0.00731087	0.00082312	0.000107988	3.60809	7.03837e-05	6.07183e-05	0.0203788	0.00441432	0.00441432	0.00441432	3.49021	0.00270127	0.0293878	0.000131935	0.0136195	0.0123769	0.0187499	2.41033	0.00112672	4.12048	0.0161597	6.61309e-05	0.000253167	3.54558	3.92203	3.56658	0.00114164	4.92077e-05	4.73804e-05	0.00301178	5.51873e-05	0.0337888	0.00411311	4.12066	0.000180498	0.032285	0.00156051	0.0412817	0.000120305	0.000860525	4.73312e-05	6.33563e-05	0.00241007	0.00271478	0.0108149
R11	RU5P + RU5P = G3P + S7P	1.19963		2.18067e-05	0.00243696	0.000274373	3.5996e-05	1.2027	2.34612e-05	2.02394e-05	0.00679294	0.00147144	0.00147144	0.00147144	1.1634	0.000900423	0.00979594	4.39785e-05	0.00453983	0.00412562	0.00624996	0.803443	0.000375573	1.37349	0.00538656	2.20436e-05	8.43891e-05	1.18186	1.30734	1.18886	0.000380545	1.64026e-05	1.57935e-05	0.00100393	1.83958e-05	0.0112629	0.00137104	1.37355	6.01661e-05	0.0107617	0.000520171	0.0137606	4.01017e-05	0.000286842	1.57771e-05	2.11188e-05	0.000803355	0.000904927	0.00360497
R12	G3P + S7P = E4P + G6P	1.19963		2.18067e-05	0.00243696	0.000274373	3.5996e-05	1.2027	2.34612e-05	2.02394e-05	0.00679294	0.00147144	0.00147144	0.00147144	1.1634	0.000900423	0.00979594	4.39785e-05	0.00453983	0.00412562	0.00624996	0.803443	0.000375573	1.37349	0.00538656	2.20436e-05	8.43891e-05	1.18186	1.30734	1.18886	0.000380545	1.64026e-05	1.57935e-05	0.00100393	1.83958e-05	0.0112629	0.00137104	1.37355	6.01661e-05	0.0107617	0.000520171	0.0137606	4.01017e-05	0.000286842	1.57771e-05	2.11188e-05	0.000803355	0.000904927	0.00360497
R13	E4P + RU5P = G6P + G3P	1.19963		2.18067e-05	0.00243696	0.000274373	3.5996e-05	1.2027	2.34612e-05	2.02394e-05	0.00679294	0.00147144	0.00147144	0.00147144	1.1634	0.000900423	0.00979594	4.39785e-05	0.00453983	0.00412562	0.00624996	0.803443	0.000375573	1.37349	0.00538656	2.20436e-05	8.43891e-05	1.18186	1.30734	1.18886	0.000380545	1.64026e-05	1.57935e-05	0.00100393	1.83958e-05	0.0112629	0.00137104	1.37355	6.01661e-05	0.0107617	0.000520171	0.0137606	4.01017e-05	0.000286842	1.57771e-05	2.11188e-05	0.000803355	0.000904927	0.00360497
R14	G3P = PYRc	1.20625		1.28647	1.51195	0.961454	1.00085	1.20272	1.36923	1.21369	1.05284	1.04121	1.04121	1.04121	1.16344	1.04166	1.18228	0.808083	1.06413	1.04008	1.17658	0.803459	1.29616	1.37352	0.914882	1.32252	1.20796	1.18188	1.30737	1.18893	0.796729	0.983544	0.944674	1.24032	1.09643	0.9467	1.26572	1.37358	1.48164	1.20812	0.645667	1.40801	1.31342	0.940757	0.945801	1.26586	1.07377	1.30335	0.983934
R15	PYRc = LACc	1.46701		1.54082	368.229	1.3647	1.32227	3.16311	1.78517	1.62698	1.23582	1.5277	1.5277	1.5277	565.23	1.26508	1.61057	1.10258	1.37981	1.43194	1.52538	1.01567	1.53659	1.6798	1.16174	1.7257	1.59016	1.469	512.825	1.56133	1.00018	1.23775	1.21642	1.53424	1.56238	1.17491	1.53751	1.68384	1.73286	1.46574	0.769172	1.75935	1.71687	283.012	1.27746	1.54702	1.30772	1.58014	174.527
R16	LACc = PYRc	0.00129242		0.000660381	366.267	0.00589218	0.00106069	1.7019	0.000701131	0.00060751	0.000530415	0.00220901	0.00220901	0.00220901	563.695	0.0624883	0.00059979	0.000989971	0.000539836	0.000523936	0.00134461	0.000808386	0.000675979	0.00138239	0.000465596	0.000661949	0.000939802	0.00118357	511.053	0.00177865	0.000516144	0.000492584	0.00047388	0.00574245	0.25213	0.000505265	0.000873489	0.00137596	0.000917071	0.000610421	0.000542562	0.000718621	0.000952409	281.858	0.000473733	0.00063366	0.000538088	0.0200079	173.19
R17	PYRc = PYRi	0.0260483		0.0286317	0.118945	0.292877	0.156061	0.0388603	0.186704	0.197973	0.0205564	0.232254	0.232254	0.232254	0.253824	0.0265533	0.167231	0.104948	0.133586	0.192489	0.155021	0.0268372	0.02349	0.0235502	0.0286636	0.205894	0.154284	0.0267386	0.187195	0.146047	0.121491	0.167447	0.0980959	0.128651	0.169629	0.07442	0.121455	0.0239125	0.0269322	0.0240947	0.0277719	0.0257647	0.151585	0.0350737	0.177421	0.0275541	0.0227336	0.258419	0.150572
R18	PYRi = PYRc	0.00131801		0.00968139	0.170191	0.569103	0.24289	0.00123444	0.300589	0.325601	0.000530361	0.438642	0.438642	0.438642	0.343506	0.00182551	0.275803	0.198709	0.200526	0.378481	0.227166	0.00080428	0.000654479	0.00138005	0.000460903	0.308974	0.242729	0.00118314	0.308894	0.271233	0.215161	0.28633	0.16103	0.1778	0.16897	0.0960862	0.181183	0.00137555	0.000810423	0.000610087	0.000754122	0.000713354	0.223335	0.000897225	0.298309	0.000633623	0.000537895	0.248065	0.250742
R19	LACc = LACi	17.1157		16.2299	1.97506	118.107	3.12364	4.6804	683.521	607.86	5.07417	2.1361	2.1361	2.1361	1.53775	53.9084	2.98564	61.3378	16.3983	520.362	4.24418	1.01567	11.8448	8.17178	1.39976	8.43089	556.492	2.17086	1.77307	736.563	359.427	5.41135	472.488	564.004	524.212	3.44844	611.631	1373.31	698.259	2.73142	230.807	711.278	2.84604	1.32306	2.75472	47.353	4.38419	383.051	1.33732
R20	LACi = LACc	15.6499		14.6898	0.0129609	116.748	1.80243	3.21919	681.736	606.234	3.83888	0.610607	0.610607	0.610607	0.00223046	52.7058	1.37567	60.2362	15.0191	518.931	2.72014	0.00080657	10.3089	6.49336	0.238481	6.70585	554.902	0.703046	0.00131513	735.004	358.427	4.17409	471.272	562.476	522.902	2.27404	610.094	1371.62	696.527	1.26629	230.038	709.52	1.13012	0.16937	1.47773	45.8066	3.07701	381.491	0.000495915
R21	PYRc = PYRm	0.000481374		0.0411574	0.00672917	0.000412308	0.0129351	0.0670154	0.024125	0.0479597	0.0126138	9.10236e-05	9.10236e-05	9.10236e-05	0.000662354	8.97101e-05	0.0181665	0.00191421	0.0182458	0.0384602	0.00121567	0.0215132	0.00255816	0.0307238	0.0251382	0.0651647	0.000382309	0.0639845	0.0824078	0.000163837	0.000648657	0.0471882	0.0361898	0.0071583	0.000577859	0.000366273	0.00677348	0.0898027	0.0399902	0.0380389	0.000165307	0.00106494	0.0105737	0.000130108	0.0506614	0.0914135	0.00900761	0.000102592	0.0175101
R22	PYRm = ACCOA + CO2	0.000344831		0.0308742	0.00413592	0.00032916	0.00965297	0.0363709	0.0169432	0.0371834	0.00886857	5.82958e-05	5.82958e-05	5.82958e-05	0.000460592	6.27143e-05	0.0117189	0.00129729	0.0121063	0.0271084	0.000784659	0.0143847	0.00174012	0.022957	0.0157706	0.045044	0.000268323	0.0438244	0.0566397	0.000118933	0.000463815	0.0357778	0.0250116	0.00475415	0.000407134	0.000289308	0.00433283	0.0627487	0.0266204	0.0276327	0.000100431	0.000616482	0.0070621	8.62829e-05	0.0328527	0.0613828	0.00646954	8.04923e-05	0.0106249
R23	MALOAA = PYRm + CO2	0.000206973		0.0179574	0.00248221	0.000192486	0.00498502	0.0229111	0.0100997	0.0153169	0.0062366	2.59466e-05	2.59466e-05	2.59466e-05	0.000215446	4.40562e-05	0.0056036	0.000715347	0.00726715	0.0137039	0.000415961	0.00701805	0.00118217	0.012725	0.00840166	0.0245046	0.000143678	0.0210821	0.0243615	7.40172e-05	0.000316618	0.021637	0.0133937	0.00323552	0.000244582	0.000157427	0.00324566	0.0349966	0.02007	0.0152889	7.54849e-05	0.000449087	0.00427881	4.36017e-05	0.0182551	0.0349431	0.00400692	4.31707e-05	0.00529797
R24	MALOAA = PYRc + CO2	0.00140832		0.113677	0.0191364	0.00113844	0.0344937	0.188168	0.0675238	0.139001	0.0392748	0.000249266	0.000249266	0.000249266	0.00172059	0.000266238	0.0514726	0.0052223	0.0493998	0.102981	0.00400921	0.0606053	0.00839579	0.0902072	0.0702758	0.190878	0.00106562	0.192802	0.253586	0.000462923	0.00192833	0.138381	0.107048	0.0204355	0.00163569	0.00100647	0.0204842	0.256739	0.120379	0.111353	0.000508917	0.00341215	0.0278151	0.000390188	0.14064	0.277344	0.0239007	0.000277372	0.0465582
R25	PYRm + CO2 = MALOAA	0.000343516		0.0282406	0.00507546	0.000275634	0.00826712	0.0535556	0.0172814	0.0260932	0.00998181	5.86743e-05	5.86743e-05	5.86743e-05	0.000417208	7.1052e-05	0.0120512	0.00133227	0.0134066	0.0250558	0.000846975	0.0141465	0.00200021	0.0204919	0.0177693	0.0446253	0.000257664	0.0412422	0.0501296	0.000118921	0.000501461	0.0330475	0.0245719	0.00563967	0.000415306	0.000234392	0.00568631	0.0620506	0.0334398	0.0256951	0.000140361	0.000897541	0.00779043	8.74272e-05	0.0360638	0.0649738	0.00654499	6.52701e-05	0.0121832
R26	ACCOA + MALOAA = CIT	0.000344831		0.0308742	0.00413592	0.00032916	0.00965297	0.0363709	0.0169432	0.0371834	0.00886857	5.82958e-05	5.82958e-05	5.82958e-05	0.000460592	6.27143e-05	0.0117189	0.00129729	0.0121063	0.0271084	0.000784659	0.0143847	0.00174012	0.022957	0.0157706	0.045044	0.000268323	0.0438244	0.0566397	0.000118933	0.000463815	0.0357778	0.0250116	0.00475415	0.000407134	0.000289308	0.00433283	0.0627487	0.0266204	0.0276327	0.000100431	0.000616482	0.0070621	8.62829e-05	0.0328527	0.0613828	0.00646954	8.04923e-05	0.0106249
R27	CIT = AKG + CO2	0.000344831		0.0308742	0.00413592	0.00032916	0.00965297	0.0363709	0.0169432	0.0371834	0.00886857	5.82958e-05	5.82958e-05	5.82958e-05	0.000460592	6.27143e-05	0.0117189	0.00129729	0.0121063	0.0271084	0.000784659	0.0143847	0.00174012	0.022957	0.0157706	0.045044	0.000268323	0.0438244	0.0566397	0.000118933	0.000463815	0.0357778	0.0250116	0.00475415	0.000407134	0.000289308	0.00433283	0.0627487	0.0266204	0.0276327	0.000100431	0.000616482	0.0070621	8.62829e-05	0.0328527	0.0613828	0.00646954	8.04923e-05	0.0106249
R28	AKG = 0.5 SUCC + 0.5 SUCC + CO2	0.00108256		0.112871	0.0135219	0.00105504	0.0307938	0.114594	0.0524269	0.115169	0.0285043	0.000186545	0.000186545	0.000186545	0.00146147	0.000187597	0.0394258	0.00440882	0.0363403	0.0897616	0.00258237	0.0422666	0.00534179	0.0729523	0.0513215	0.138598	0.000808693	0.125932	0.164691	0.000376598	0.00137284	0.117512	0.0796244	0.0145714	0.00130823	0.00086783	0.0137503	0.190075	0.0868946	0.0807032	0.000309728	0.00206674	0.0210764	0.000258057	0.0990137	0.193019	0.0208638	0.000241028	0.0334937
R29	SUCC = MALOAA	0.00161661		0.134268	0.0206791	0.00138445	0.0408646	0.193894	0.0772853	0.165408	0.0443981	0.000274834	0.000274834	0.000274834	0.00197942	0.000301957	0.056744	0.00590267	0.0553667	0.118737	0.00436285	0.0678615	0.00931788	0.105397	0.0766787	0.215802	0.00121995	0.216466	0.284458	0.000536952	0.0022073	0.162748	0.120881	0.0227855	0.0018721	0.00121882	0.0223764	0.292433	0.133629	0.128579	0.000544471	0.00358017	0.0313656	0.000432646	0.155684	0.308696	0.0278322	0.000335765	0.0502979
R30	CO2 = CO2_out	15.6285		0.705422	0.060677	0.00796983	0.10129	14.4786	0.307493	0.586605	0.123808	0.0155795	0.0155795	0.0155795	12.2304	0.00969092	0.137353	0.0525449	0.117497	0.248038	0.0557398	10.5693	0.0180402	18.0567	0.15998	0.427552	0.00383474	10.0304	12.0422	15.4488	0.00598379	0.350195	0.225617	0.0452055	0.0161669	0.138462	0.0446414	18.4015	0.254914	0.269264	0.00708416	0.125129	0.0596938	0.00264834	0.867298	0.82795	0.0576296	0.965461	0.105281
R31	CO2_in = CO2	12.0266		0.427344	0.0150291	0.00437806	0.0198704	10.5257	0.160767	0.268784	0.0216587	0.0106456	0.0106456	0.0106456	8.73631	0.00643738	7.67589e-05	0.0408042	6.41763e-05	5.38933e-05	0.02926	8.03451	0.000513661	13.7349	4.95722e-05	0.0280423	0.0012846	6.09865	7.61438	11.8812	0.000798202	0.0341085	5.29366e-05	8.26574e-05	0.0125243	0.102297	6.87879e-05	13.7356	0.00758952	6.38339e-05	0.00456901	0.0775843	6.93008e-05	0.00101083	0.579701	0.264789	5.40072e-05	0.962089	4.95222e-05
SSR		152.056		126.201	134.514	139.008	140.817	144.109	144.86	146.098	146.521	149.18	149.18	149.18	149.448	152.954	153.893	154.361	155.697	156.304	157.072	157.421	158.133	158.757	161.154	161.41	162.485	162.681	163.447	163.49	164.453	164.468	165.06	166.149	166.861	168.132	169.624	169.723	170.51	170.82	171.793	171.885	171.961	172.929	173.254	173.293	173.314	173.331	173.74
[truncated: 154 more columns]

## Sheet: fluxes HPDEsn
		optimum flux	Monte-Carlo iterations	1	2	3	4	5	6	7	8	9	10	11	12	13	14	15	16	17	18	19	20	21	22	23	24	25	26	27	28	29	30	31	32	33	34	35	36	37	38	39	40	41	42	43	44	45	46
	mM/mg protein/hr
R01	GLC_in = G6P	1.68359		0.852019	0.812534	1.13453	0.874795	0.876882	0.652585	0.62198	0.87504	0.674902	1.53938	0.746225	1.04157	0.821296	0.770445	0.867728	0.936717	0.881727	1.00966	1.00284	1.22415	0.77319	0.977903	0.982222	0.676779	0.96204	0.773763	0.772616	0.560188	0.885308	0.775083	1.17646	0.792439	0.843509	0.931573	1.03163	0.919679	0.74552	0.821607	0.777253	0.750746	0.768412	0.858836	1.538	0.765855	0.728665	0.793256
R02	GLN_in = AKG	0.000622481		0.00020414	0.00111908	0.000229623	0.00853874	0.00178125	0.000150627	0.000771578	0.000256882	0.000624964	0.000316803	0.00156283	0.000245894	0.0456634	0.0215047	0.00113154	0.000689385	0.000175291	0.000670835	0.251193	0.0331837	0.000517069	0.000264986	0.00052613	0.000381862	0.0138566	0.000218637	0.00343215	0.0110539	0.000295063	0.000915158	0.0522417	0.000535649	0.00101014	0.0014732	0.000248549	0.0897232	0.000523795	0.00981361	0.000151656	0.000157493	0.00121179	0.000462004	0.0464995	0.0285485	0.000502893	0.000268962
R03	PYR_ng = PYRc	0.550829		0.486986	0.552013	0.722559	0.553144	0.489975	0.398372	0.417958	0.490577	0.401507	0.567198	0.425435	0.677887	0.464268	0.462203	0.477015	0.682882	0.594261	0.672194	0.268096	0.640419	0.505272	0.68385	0.636082	0.429842	0.624199	0.474399	0.506199	0.374811	0.577815	0.451371	0.591575	0.462954	0.390521	0.580004	0.779375	0.350109	0.474443	0.574991	0.42406	0.5472	0.555813	0.56929	0.458478	0.478401	0.512768	0.550997
R04	PYRi = PYR_out	1.63522		2.93555	10.9148	10.4199	1.62201	1.23904	2.49518	2.1368	3.23007	3.23218	0.397573	11.5216	14.0676	1.13584	0.261693	1.24669	0.34785	0.319134	5.21693	6.96216	9.92077	5.9029	0.679809	2.20458	7.20339	16.5891	1.76353	1.75575	1.34506	1.5291	0.545553	14.2507	3.30149	10.7244	0.887239	1.25821	0.864309	2.39114	0.468585	4.73084	4.54185	1.87347	1.59523	2.45555	1.8185	5.44808	0.864551
R05	PYR_in = PYRi	1.57782		2.86184	11.074	10.2261	1.56211	1.19242	2.42843	2.06953	3.15469	3.21341	0.36097	11.6408	13.8637	1.08471	0.223796	1.19468	0.307179	0.278378	5.10516	7.01232	9.73843	5.93543	0.635368	2.13497	7.26311	16.2901	1.69974	1.68811	1.28752	1.47357	0.504196	14.0102	3.21713	10.6973	0.842507	1.2071	0.822171	2.34176	0.425133	4.6332	4.42964	1.80292	1.56977	2.38576	1.75193	5.32211	0.818898
R06	LACi = LAC_out	84.8311		89.5214	69.1453	107.662	92.5198	91.218	62.4193	61.3911	86.5153	65.3432	76.6943	69.6773	103.787	79.678	74.4089	85.2721	90.0737	88.4005	97.4877	93.5013	121.269	80.8521	100.949	96.6078	63.4226	94.3709	75.0261	76.7823	55.7397	90.0498	83.8504	113.429	80.4951	86.8444	92.4299	98.6161	94.0059	74.6286	78.3133	78.2709	70.7238	73.9127	81.4416	71.7579	77.2884	66.7485	78.9121
R07	LAC_in = LACi	82.6532		87.4039	66.8084	104.864	90.2709	89.028	60.7823	59.7957	84.3501	63.6102	74.6063	67.6389	101.23	77.5705	72.4169	83.1416	87.5584	86.0833	94.9319	90.88	118.322	78.7674	98.3543	94.0764	61.5791	92.1111	73.0678	74.7989	54.2904	87.7567	81.8892	110.659	78.537	84.7932	90.0464	95.8244	91.7451	72.7124	76.1303	76.3898	68.7957	71.9086	79.1797	69.7592	75.3174	64.9041	76.82
R08	SUCC_in = SUCC	0.000495452		9.87958e-05	0.000550362	0.000158767	0.00551737	0.00163737	8.00872e-05	0.000675663	0.00023017	0.000324302	0.000277019	0.00143408	0.000132673	0.0323337	0.0170393	0.000899222	0.0001652	0.000184447	0.000590425	0.153935	0.0287756	0.000387106	0.000180337	0.000515518	0.000401001	0.0106143	0.000163818	0.00279252	0.00878389	0.000217642	0.00100062	0.0500696	0.000526459	0.00065042	0.00148054	0.000191728	0.0745398	0.000485919	0.0100245	0.000166278	0.00015016	0.000726223	0.000493238	0.0471289	0.0133148	0.000302496	0.00018754
R09	G6P = G3P + G3P	1.68505e-05		0.851979	0.811897	1.13436	0.870352	0.867201	0.652563	0.621597	0.874585	0.674657	0.0175982	0.745275	1.04125	0.815507	0.768525	0.836248	0.93578	0.881684	0.984742	1.00281	1.21851	0.772992	0.977292	0.981909	0.676524	0.9547	0.773606	0.767468	0.556965	0.885111	0.774654	1.16359	0.786237	0.843037	0.914334	1.0314	0.908642	0.74486	0.814575	0.777198	0.74213	0.748969	0.858499	2.62451e-05	0.763038	0.728338	0.793128
R10	G6P = RU5P + CO2	5.05071		0.000120622	0.00191337	0.00050155	0.0133269	0.0290442	6.57395e-05	0.00114853	0.00136652	0.000735212	4.56533	0.00284867	0.000937417	0.0173645	0.00575968	0.0944387	0.00280852	0.000127506	0.0747469	0.000100286	0.0168997	0.000594187	0.0018333	0.000940591	0.000763422	0.0220218	0.00046924	0.0154443	0.00967064	0.000588779	0.00128807	0.0386219	0.0186066	0.00141637	0.0517173	0.000703459	0.0331118	0.00198046	0.0210972	0.000165803	0.0258475	0.0583294	0.00101222	4.61393	0.00845096	0.000980947	0.000384614
R11	RU5P + RU5P = G3P + S7P	1.68357		4.02073e-05	0.00063779	0.000167183	0.0044423	0.00968139	2.19132e-05	0.000382842	0.000455507	0.000245071	1.52178	0.000949556	0.000312472	0.00578817	0.00191989	0.0314796	0.000936172	4.25021e-05	0.0249156	3.34286e-05	0.00563322	0.000198062	0.0006111	0.00031353	0.000254474	0.00734061	0.000156413	0.00514809	0.00322355	0.00019626	0.000429356	0.012874	0.00620219	0.000472124	0.0172391	0.000234486	0.0110373	0.000660154	0.00703241	5.52677e-05	0.00861583	0.0194431	0.000337406	1.53798	0.00281699	0.000326982	0.000128205
R12	G3P + S7P = E4P + G6P	1.68357		4.02073e-05	0.00063779	0.000167183	0.0044423	0.00968139	2.19132e-05	0.000382842	0.000455507	0.000245071	1.52178	0.000949556	0.000312472	0.00578817	0.00191989	0.0314796	0.000936172	4.25021e-05	0.0249156	3.34286e-05	0.00563322	0.000198062	0.0006111	0.00031353	0.000254474	0.00734061	0.000156413	0.00514809	0.00322355	0.00019626	0.000429356	0.012874	0.00620219	0.000472124	0.0172391	0.000234486	0.0110373	0.000660154	0.00703241	5.52677e-05	0.00861583	0.0194431	0.000337406	1.53798	0.00281699	0.000326982	0.000128205
R13	E4P + RU5P = G6P + G3P	1.68357		4.02073e-05	0.00063779	0.000167183	0.0044423	0.00968139	2.19132e-05	0.000382842	0.000455507	0.000245071	1.52178	0.000949556	0.000312472	0.00578817	0.00191989	0.0314796	0.000936172	4.25021e-05	0.0249156	3.34286e-05	0.00563322	0.000198062	0.0006111	0.00031353	0.000254474	0.00734061	0.000156413	0.00514809	0.00322355	0.00019626	0.000429356	0.012874	0.00620219	0.000472124	0.0172391	0.000234486	0.0110373	0.000660154	0.00703241	5.52677e-05	0.00861583	0.0194431	0.000337406	1.53798	0.00281699	0.000326982	0.000128205
R14	G3P = PYRc	1.68361		1.704	1.62443	2.26889	1.74515	1.74408	1.30515	1.24358	1.74962	1.34956	1.55697	1.4915	2.08282	1.6368	1.53897	1.70398	1.8725	1.76341	1.9944	2.00564	2.44266	1.54618	1.95519	1.96413	1.3533	1.91674	1.54737	1.54008	1.11715	1.77042	1.54974	2.34005	1.57868	1.68655	1.84591	2.06303	1.82832	1.49038	1.63618	1.55445	1.49288	1.51738	1.71733	1.53803	1.52889	1.457	1.58638
R15	PYRc = LACc	2.17956		2.12126	437.986	2.79913	2.27128	2.19092	1.63761	192.541	2.16778	1.73447	2.16857	3.07032	2.7337	2.10831	1.99277	2.13137	713.759	2.32158	167.981	2.62229	2.94922	539.096	17.2215	3.51866	336.553	526.155	1.95916	1.98514	278.832	2.29439	1.96301	2.77033	2.07336	2.05605	2.38439	659.368	2.26172	169.301	405.238	1.88273	428.07	436.577	120.55	2.00027	307.678	249.317	603.413
R16	LACc = PYRc	0.00169091		0.00375726	435.649	0.00115844	0.0223926	0.000899979	0.000671716	190.946	0.00259209	0.0014757	0.0805647	1.03185	0.176617	0.000824635	0.000794952	0.000872328	711.243	0.00439476	165.425	0.00100388	0.00179406	537.012	14.6266	0.987267	334.71	523.895	0.000896825	0.0017318	277.382	0.00130581	0.00179312	0.00120303	0.115274	0.00479882	0.00096625	656.576	0.000923113	167.385	403.055	0.00161836	426.142	434.573	118.288	0.00154071	305.707	247.473	601.321
R17	PYRc = PYRi	0.0590873		0.074618	0.264824	0.194896	0.0612673	0.0475055	0.0674036	0.0681139	0.0764572	0.0766833	0.0381438	0.249373	0.250522	0.0519734	0.0386691	0.0528718	0.0416504	0.041656	0.112786	0.155589	0.183622	0.143503	0.0455221	0.0706698	0.175107	0.299979	0.0645719	0.0684403	0.058317	0.056413	0.0421639	0.241735	0.0869421	0.192844	0.0456653	0.0528959	0.0430588	0.0714248	0.0443216	0.0984815	0.11297	0.0713141	0.0665273	0.0713377	0.0673375	0.126746	0.0465575
R18	PYRi = PYRc	0.0016887		0.000917515	0.42405	0.00113973	0.00137213	0.000879491	0.000655388	0.000849531	0.00107386	0.0579091	0.00154125	0.368573	0.0466254	0.000843412	0.000772375	0.000869064	0.000979296	0.000900579	0.00101726	0.205757	0.0012862	0.176035	0.00108178	0.0010617	0.234832	0.00102695	0.000780463	0.000800475	0.000773945	0.000890343	0.000806799	0.00118157	0.00258602	0.165774	0.000933697	0.00178616	0.000920959	0.0220455	0.000869186	0.000845917	0.000755221	0.000770609	0.0410684	0.00154569	0.000768928	0.000771013	0.000904603
R19	LACc = LACi	2.97768		7.07316	2.34426	6.142	3.13252	5.11271	9.59555	1.59892	14.3754	2.88873	2.73409	2.04066	2.9884	2.35379	2.96465	4.31941	2.51644	2.31824	2.55682	3.05403	6.53909	2.08581	2.59733	3.66829	1.84495	2.26132	7.88279	3.02198	1.45088	2.87736	4.26662	5.68185	6.32492	4.32951	3.07175	2.79604	5.77879	1.91723	2.18389	8.4362	1.92885	2.00487	2.26286	3.46401	1.9718	1.84525	2.09294
R20	LACi = LACc	0.799811		4.95566	0.00736866	3.34403	0.883632	2.92269	7.95861	0.00358343	12.2102	1.15574	0.646078	0.00218551	0.431315	0.246305	0.972673	2.1889	0.00113864	0.00105058	0.00104177	0.432739	3.59167	0.00115086	0.00240731	1.1369	0.00148173	0.00158515	5.92453	1.03857	0.00158136	0.584271	2.3054	2.91272	4.36683	2.27826	0.688332	0.00442758	3.51799	0.0010241	0.000910016	6.55509	0.00076066	0.000770365	0.000972226	1.46528	0.000773537	0.000853136	0.000875512
R21	PYRc = PYRm	0.00045878		0.000118602	0.000698021	0.000166764	0.00553113	0.00134627	9.26432e-05	0.000604337	0.000184791	0.000401799	0.000258913	0.00122853	0.000160247	0.0308679	0.0158421	0.000828007	0.000369294	0.000148389	0.000551922	0.171162	0.0241691	0.000365353	0.000193753	0.000410891	0.000356912	0.0100777	0.000162733	0.0025938	0.0082729	0.000215321	0.000785502	0.0410357	0.000437937	0.000634775	0.00125907	0.00019196	0.0608707	0.000407887	0.00868858	0.000122088	0.000127559	0.000810381	0.00040873	0.0352243	0.0171589	0.000346348	0.000191522
R22	PYRm = ACCOA + CO2	0.00028392		8.5206e-05	0.000450585	0.000113453	0.00356912	0.000830694	6.52586e-05	0.000377943	0.000120602	0.000250245	0.000154122	0.00065679	0.000104235	0.0204536	0.00984836	0.000516524	0.000260844	8.8176e-05	0.000311909	0.107745	0.0152781	0.000234646	0.000123754	0.000258663	0.000189359	0.00672086	9.85583e-05	0.00145785	0.00495976	0.000137763	0.000449989	0.0242528	0.000251722	0.000407735	0.000712128	0.000124816	0.0397589	0.000245331	0.00457653	7.77288e-05	7.51129e-05	0.00048921	0.000237025	0.0216089	0.0115627	0.000200663	0.000117406
R23	MALOAA = PYRm + CO2	0.000184257		5.18134e-05	0.000228327	7.15931e-05	0.00232813	0.000643815	4.14482e-05	0.000226272	8.52026e-05	0.000174433	9.13299e-05	0.000514113	6.88828e-05	0.0119652	0.0061179	0.000406735	0.000121809	5.98892e-05	0.000242648	0.0647993	0.0112781	0.000129402	7.45415e-05	0.000156999	0.000130409	0.00397888	7.39496e-05	0.000924912	0.00297427	9.18384e-05	0.000359826	0.0190154	0.000194542	0.000323642	0.000497311	6.49478e-05	0.028298	0.000158384	0.00285413	5.98721e-05	4.0061e-05	0.000273872	0.000147133	0.0118007	0.00649235	0.000120005	6.80168e-05
R24	MALOAA = PYRc + CO2	0.00129279		0.000336333	0.00191688	0.0004417	0.0160181	0.0039342	0.000258099	0.00167363	0.00055124	0.00110082	0.000698613	0.00356864	0.000434579	0.0884114	0.0445377	0.00234224	0.000963035	0.00041995	0.00150127	0.468545	0.0708502	0.00103488	0.000515322	0.00119388	0.000950416	0.0278277	0.000446629	0.00736061	0.023151	0.000590264	0.00225129	0.119094	0.00124832	0.0018876	0.00350069	0.00050742	0.185375	0.00117227	0.0239501	0.000362293	0.000360098	0.00225918	0.00112695	0.107244	0.0474595	0.000951074	0.000530618
R25	PYRm + CO2 = MALOAA	0.000359117		8.52098e-05	0.000475763	0.000124904	0.00429014	0.00115939	6.88327e-05	0.000452666	0.000149391	0.000325987	0.000196121	0.00108585	0.000124895	0.0223795	0.0121116	0.000718219	0.000230259	0.000120102	0.000482661	0.128216	0.0201691	0.000260109	0.00014454	0.000309227	0.000297962	0.0073357	0.000138124	0.00206085	0.00628741	0.000169397	0.000695339	0.0357983	0.000380757	0.000550682	0.00104425	0.000132092	0.0494098	0.00032094	0.00696618	0.000104231	9.25068e-05	0.000595042	0.000318838	0.0254161	0.0120886	0.00026569	0.000142133
R26	ACCOA + MALOAA = CIT	0.00028392		8.5206e-05	0.000450585	0.000113453	0.00356912	0.000830694	6.52586e-05	0.000377943	0.000120602	0.000250245	0.000154122	0.00065679	0.000104235	0.0204536	0.00984836	0.000516524	0.000260844	8.8176e-05	0.000311909	0.107745	0.0152781	0.000234646	0.000123754	0.000258663	0.000189359	0.00672086	9.85583e-05	0.00145785	0.00495976	0.000137763	0.000449989	0.0242528	0.000251722	0.000407735	0.000712128	0.000124816	0.0397589	0.000245331	0.00457653	7.77288e-05	7.51129e-05	0.00048921	0.000237025	0.0216089	0.0115627	0.000200663	0.000117406
R27	CIT = AKG + CO2	0.00028392		8.5206e-05	0.000450585	0.000113453	0.00356912	0.000830694	6.52586e-05	0.000377943	0.000120602	0.000250245	0.000154122	0.00065679	0.000104235	0.0204536	0.00984836	0.000516524	0.000260844	8.8176e-05	0.000311909	0.107745	0.0152781	0.000234646	0.000123754	0.000258663	0.000189359	0.00672086	9.85583e-05	0.00145785	0.00495976	0.000137763	0.000449989	0.0242528	0.000251722	0.000407735	0.000712128	0.000124816	0.0397589	0.000245331	0.00457653	7.77288e-05	7.51129e-05	0.00048921	0.000237025	0.0216089	0.0115627	0.000200663	0.000117406
R28	AKG = 0.5 SUCC + 0.5 SUCC + CO2	0.000906401		0.000289346	0.00156966	0.000343076	0.0121079	0.00261194	0.000215886	0.00114952	0.000377484	0.000875208	0.000470926	0.00221962	0.000350129	0.0661171	0.031353	0.00164806	0.000950229	0.000263467	0.000982744	0.358938	0.0484618	0.000751715	0.000388741	0.000784794	0.000571221	0.0205775	0.000317195	0.00489	0.0160137	0.000432826	0.00136515	0.0764945	0.00078737	0.00141788	0.00218533	0.000373365	0.129482	0.000769126	0.0143901	0.000229384	0.000232606	0.001701	0.000699029	0.0681084	0.0401111	0.000703556	0.000386368
R29	SUCC = MALOAA	0.00140185		0.000388142	0.00212002	0.000501843	0.0176252	0.00424931	0.000295973	0.00182518	0.000607654	0.00119951	0.000747945	0.0036537	0.000482801	0.0984508	0.0483923	0.00254728	0.00111543	0.000447914	0.00157317	0.512873	0.0772374	0.00113882	0.000569078	0.00130031	0.000972222	0.0311918	0.000481013	0.00768253	0.0247976	0.000650469	0.00236576	0.126564	0.00131383	0.0020683	0.00366587	0.000565093	0.204022	0.00125505	0.0244146	0.000395663	0.000382765	0.00242722	0.00119227	0.115237	0.053426	0.00100605	0.000573908
R30	CO2 = CO2_out	21.8891		0.00116759	0.0171835	0.00530738	0.0603922	0.123862	0.00177198	0.00759183	0.00580561	0.00554452	19.4633	0.0205291	0.00550895	0.202468	0.0954533	2.48628	0.0141667	0.00101904	0.307381	1.4613	0.166703	0.00408536	0.00944603	0.00912977	0.00721593	0.166179	0.0028187	0.0537129	0.0651146	0.00501561	0.00771852	0.278359	0.0863813	0.00822934	0.240367	0.00508958	0.406479	0.00805888	0.128674	0.000996856	0.158418	0.174361	0.00477387	16.3345	0.125695	0.00434996	0.00275168
R31	CO2_in = CO2	16.8357		0.000284275	0.0111298	0.00384746	0.0137631	0.0871263	0.00112912	0.00309066	0.00333335	0.00248434	14.8966	0.0111503	0.00363437	8.22466e-05	9.99408e-05	2.38713	0.00903169	9.19779e-05	0.229766	0.481646	0.00882611	0.00136599	0.00653115	0.00584541	0.00471971	0.0856667	0.00145269	0.0242383	0.00967289	0.00320577	0.00224955	0.0124252	0.0654218	0.00291905	0.182086	0.00332284	0.000104021	0.00380892	0.0641954	0.000128277	0.13188	0.111414	0.00163333	11.5156	0.0121442	0.00145874	0.00128938
SSR		129.064		109.983	113.046	117.778	123.374	123.612	125.316	125.519	128.11	128.96	130.478	130.566	132.267	135.127	135.582	135.787	136.684	136.765	136.848	136.957	137.973	138.015	138.289	140.972	141.071	141.59	141.673	142.756	144.978	145.059	145.772	146.15	146.666	148.311	148.391	148.829	149.019	149.461	150.954	151.446	151.497	151.73	152.147	153.025	153.216	153.947	154.293
[truncated: 154 more columns]
